# Supplementary material for: Brief Communication: The Predictable Network Topology of Evolutionary Genomic Constraint
Source: Mol Biol Evol. 2024 Feb 16;41(3):msae033. doi: 10.1093/molbev/msae033 (PMC10906983; doi:10.1093/molbev/msae033)
Supplement: msae033_Supplementary_Data [file msae033_supplementary_data.zip]

Archive with 3 entries (3 files):
- MBE-23-0612_R1_Supplementary_File1.pdf
- MBE-23-0612_R1_Supplementary_File2.html
- MBE-23-0612-R1-Supplementary_File3.csv.txt
