# Supplementary material for: Brief Communication: The Predictable Network Topology of Evolutionary Genomic Constraint
Source: Mol Biol Evol. 2024 Feb 16;41(3):msae033. doi: 10.1093/molbev/msae033 (PMC10906983; doi:10.1093/molbev/msae033)
Supplement: msae033_Supplementary_Data [file msae033_supplementary_data.zip › MBE-23-0612-R1-Supplementary_File3.csv.txt]

sharedname	alias	AverageShortestPathLength	BetweennessCentrality	NeighborhoodConnectivity	meanPhylop	Direction	Rho
HSPD1	ncbigene:3329|ensembl:ENSP00000373620	3.048183534	0.001209853	88.49180328	4.681327293	2 faster	0.284938329
CRK	ncbigene:1398|ensembl:ENSP00000300574	2.996815287	0.000546265	140.4785276	6.212137001	2 faster	0.408376322
HNRNPUL1	ncbigene:11100|ensembl:ENSP00000375863	3.167433357	0.000153244	239.031746	4.98841049	2 faster	0.212523592
SCN2A	ncbigene:6326|ensembl:ENSP00000364586	3.585751356	0.00015198	58.81395349	4.823024502	2 faster	0.230656402
CHSY3	ncbigene:337876|ensembl:ENSP00000302629	3.838110403	5.93E-05	44.8125	4.234399474	2 faster	0.220281753
ADAMTS9	ncbigene:56999|ensembl:ENSP00000418735	3.728473697	5.12E-05	43.40909091	3.858180248	2 faster	0.288636113
DENND6A	ncbigene:201627|ensembl:ENSP00000311401	3.833628214	4.57E-05	93.375	4.917183534	2 faster	0.201455581
SLC12A5	ncbigene:57468|ensembl:ENSP00000387694	3.705649917	3.04E-05	37.57142857	5.374007236	2 faster	0.239446422
KLHL14	ncbigene:57565|ensembl:ENSP00000352314	4.211665487	3.05E-06	10.25	5.579078687	2 faster	0.317113808
CCDC105	ncbigene:126402|ensembl:ENSP00000292574	5.220629866	0	9	2.504036649	2 faster	0.193813592
CENPJ	ncbigene:55835|ensembl:ENSP00000371308	3.016100495	0.000685235	150.7375887	2.283312178	1 slower	-0.266986284
RIOK2	ncbigene:55781|ensembl:ENSP00000283109	3.160356216	0.000463003	224.9733333	3.497984108	1 slower	-0.233911687
ALDH6A1	ncbigene:4329|ensembl:ENSP00000450436	3.653102147	0.000140583	48.16666667	4.845277778	1 slower	-0.270680198
RAB22A	ncbigene:57403|ensembl:ENSP00000244040	3.409117716	0.000135047	98.95945946	4.529034258	1 slower	-0.346481353
EXD1	ncbigene:161829|ensembl:ENSP00000415056	4.05702996	1.48E-05	30.64705882	2.567539432	1 slower	-0.222540581
KRT78	ncbigene:196374|ensembl:ENSP00000306261	4.050837462	1.13E-05	53.92592593	2.493554096	1 slower	-0.25622918
ARMC9	ncbigene:80210|ensembl:ENSP00000484804	3.981127624	4.79E-07	101.75	3.241726596	1 slower	-0.210691253
ITGBL1	ncbigene:9358|ensembl:ENSP00000365351	3.900625147	0	202	4.156428385	1 slower	-0.241240487
GNGT1	ncbigene:2792|ensembl:ENSP00000248572	2.832389715	0.018531821	129.204521	4.028948498
UBC	ncbigene:7316|ensembl:ENSP00000441543	2.509495164	0.016739586	174.0042088	1.192295829
HRAS	ncbigene:3265|ensembl:ENSP00000407586	2.654930408	0.004973658	154.8243902	1.972414676
AR	ncbigene:367|ensembl:ENSP00000363822	2.743158764	0.003744592	197.1943128	3.17019356
FAU	ncbigene:2197|ensembl:ENSP00000435370	2.919615475	0.003484814	187.143662	4.696303828
GAPDH	ncbigene:2597|ensembl:ENSP00000229239	2.712962963	0.003238489	165.9886364	4.055188462
HSPA9	ncbigene:3313|ensembl:ENSP00000297185	2.961665487	0.003202315	96.20218579	5.057471537
POLR2L	ncbigene:5441|ensembl:ENSP00000324124	2.831092239	0.002868666	181.3996212	4.035924528
RTP4	ncbigene:64108|ensembl:ENSP00000259030	3.418318	0.002655137	25.54074074	0.350503338
DEFA4	ncbigene:1669|ensembl:ENSP00000297435	3.184005662	0.002504077	97.77894737	0.720125828
GNB2L1	ncbigene:10399|ensembl:ENSP00000426909	2.810509554	0.002375276	220.9128788
H2AFX	ncbigene:3014|ensembl:ENSP00000434024	2.822481717	0.002234598	170.469697
PRKACG	ncbigene:5568|ensembl:ENSP00000366488	2.862644492	0.002151754	132.4104803	1.500082075
EPRS	ncbigene:2058|ensembl:ENSP00000355890	3.091648974	0.002080892	166.315
PI3	ncbigene:5266|ensembl:ENSP00000243924	3.264744043	0.001959186	82.57142857	0.092679558
TGOLN2	ncbigene:10618|ensembl:ENSP00000386443	2.849433829	0.001935596	168.4256757	0.017634586
ATP5B	ncbigene:506|ensembl:ENSP00000262030	3.12084218	0.001855759	79.44508671
MUC5AC	ncbigene:4586|ensembl:ENSP00000485659	3.207655107	0.001843924	77.17073171	0.721104015
MSLN	ncbigene:10232|ensembl:ENSP00000372313	3.094420854	0.001627215	128.6611111	1.045481117
NEDD8	ncbigene:4738|ensembl:ENSP00000250495	2.922741213	0.001605467	235.2614379	5.215545802
MDC1	ncbigene:9656|ensembl:ENSP00000365588	3.016867186	0.001524251	210.2555556	1.13407809
CXCL1	ncbigene:2919|ensembl:ENSP00000379110	2.941613588	0.001512676	234.3223881	1.006429412
ATP5A1	ncbigene:498|ensembl:ENSP00000381736	3.123849965	0.001483467	88.10795455
TF	ncbigene:7018|ensembl:ENSP00000385834	2.863824015	0.001477015	177.96875	2.163672055
POLR2K	ncbigene:5440|ensembl:ENSP00000342889	2.850318471	0.001476983	186.6944444	4.749740741
TCEB1	ncbigene:6921|ensembl:ENSP00000478121	2.892132578	0.001452284	260.6666667
FGA	ncbigene:2243|ensembl:ENSP00000306361	2.900861052	0.001391577	138.6407407	0.990182609
HLA-DRB1	ncbigene:3123|ensembl:ENSP00000353099	2.917374381	0.001391213	145.2297297	1.848295758
NHP2L1	ncbigene:4809|ensembl:ENSP00000383949	2.931528662	0.001371237	221.8517647
MTRNR2L5	ncbigene:100463289|ensembl:ENSP00000437910	5.034854919	0.001178897	5.75
SKIV2L2	ncbigene:23517|ensembl:ENSP00000230640	3.010556735	0.001146607	215.1829897
PARK2	ncbigene:5071|ensembl:ENSP00000355865	2.890422269	0.001114121	280.8481848
HIST1H2BA	ncbigene:255626|ensembl:ENSP00000274764	2.855744279	0.001113235	160.5427252
HIST2H2BE	ncbigene:8349|ensembl:ENSP00000358151	2.842769521	0.001090506	161.1716247
YARS	ncbigene:8565|ensembl:ENSP00000362576	3.317114886	0.001089971	67.86075949
SEMG1	ncbigene:6406|ensembl:ENSP00000361867	3.584984666	0.001083025	93	-0.234855404
TCEB2	ncbigene:6923|ensembl:ENSP00000262306	2.914602501	0.001045354	264.8683603
GNG13	ncbigene:51764|ensembl:ENSP00000248150	2.92987733	0.001031623	213.3846154	4.601117925
GART	ncbigene:2618|ensembl:ENSP00000371253	3.256251474	0.001019482	152.72	3.662833173
PPBP	ncbigene:5473|ensembl:ENSP00000296028	2.990976645	0.001012819	232.1061947	0.622438596
MFI2	ncbigene:4241|ensembl:ENSP00000296350	3.126267988	0.000999954	131.9647059
FPR1	ncbigene:2357|ensembl:ENSP00000471493	3.018400566	0.000998141	246.3993399	0.934551561
HIST2H2AC	ncbigene:8338|ensembl:ENSP00000332194	2.861052135	0.000972696	155.028436
POMC	ncbigene:5443|ensembl:ENSP00000384092	3.020051899	0.00096691	226.0275482	2.849160099
H2AFZ	ncbigene:3015|ensembl:ENSP00000296417	2.935303138	0.000944349	151.236413
MTRNR2L6	ncbigene:100463482|ensembl:ENSP00000473686	6.033793347	0.000943316	3.333333333
HIST1H2BL	ncbigene:8340|ensembl:ENSP00000366618	2.850377448	0.00092896	164.1654501
HIST1H2BN	ncbigene:8341|ensembl:ENSP00000483903	2.859400802	0.00091278	163.6772616
HIST1H2BK	ncbigene:85236|ensembl:ENSP00000349430	2.856982779	0.000911195	161.6448598
TERT	ncbigene:7015|ensembl:ENSP00000309572	2.919025714	0.00090741	163.9252336	1.777434306
RANBP2	ncbigene:5903|ensembl:ENSP00000283195	2.911181883	0.000907205	181.8604651	3.561497396
LRP2	ncbigene:4036|ensembl:ENSP00000263816	2.937013447	0.000899455	191.8074534	3.091264002
HIST1H2BD	ncbigene:3017|ensembl:ENSP00000289316	2.858987969	0.000882394	163.4900498
LDOC1L	ncbigene:84247|ensembl:ENSP00000340434	4.441318707	0.000877382	27
GNGT2	ncbigene:2793|ensembl:ENSP00000426022	2.934831328	0.000873138	210.3612774	3.013321101
KRT8	ncbigene:3856|ensembl:ENSP00000449404	3.358457183	0.000869514	74.19354839	3.182081425
ABCG2	ncbigene:9429|ensembl:ENSP00000237612	3.229063458	0.000845278	108.5172414	3.209508383
HIST1H2BJ	ncbigene:8970|ensembl:ENSP00000476136	2.857631517	0.000844913	162.0163551
GNG12	ncbigene:55970|ensembl:ENSP00000360021	2.924510498	0.000839409	207.7156863	4.598400881
GNG8	ncbigene:94235|ensembl:ENSP00000300873	2.937544232	0.000823437	210.260521	5.034162896
ZKSCAN4	ncbigene:387032|ensembl:ENSP00000366509	3.475583864	0.000822785	65.04761905	2.153697829
HIST1H2BB	ncbigene:3018|ensembl:ENSP00000482674	2.857572541	0.000815961	162.6580189
HIST2H3PS2	uniprot:Q5TEC6	2.945623968	0.000814667	173.871134
HIST1H2AD	ncbigene:3013|ensembl:ENSP00000341094	2.868895966	0.000808175	160.9792746
GNG3	ncbigene:2785|ensembl:ENSP00000294117	2.937131399	0.000803303	210.258517	5.615139831
HIST1H2BO	ncbigene:8348|ensembl:ENSP00000477527	2.859872611	0.000795784	163.6707022
HIST1H2BH	ncbigene:8345|ensembl:ENSP00000479169	2.860580326	0.00079501	163.7017115
UBA1	ncbigene:7317|ensembl:ENSP00000338413	2.972045294	0.000793693	284.1270903	3.248844675
HIST1H2AC	ncbigene:8334|ensembl:ENSP00000367022	2.867657466	0.000791832	157.5214106
CD55	ncbigene:1604|ensembl:ENSP00000356030	3.199870252	0.000772474	161.6631579	0.541907251
HIST1H2BM	ncbigene:8342|ensembl:ENSP00000477907	2.861582921	0.000769114	165.3768844
NGFRAP1	ncbigene:27018|ensembl:ENSP00000361728	3.546827082	0.00076789	88.9
NANOG	ncbigene:79923|ensembl:ENSP00000229307	3.055732484	0.000747622	152.5505618	0.768572805
GAA	ncbigene:2548|ensembl:ENSP00000305692	3.037980656	0.000746824	121.7	3.001391823
MT-CO2	ncbigene:4513|ensembl:ENSP00000354876	3.185539042	0.000743163	100.6506024
VIMP	ncbigene:55829|ensembl:ENSP00000381282	3.150212314	0.000737121	171.9655172
H2AFJ	ncbigene:55766|ensembl:ENSP00000438553	2.953998585	0.000736569	157.0857988
HTT	ncbigene:3064|ensembl:ENSP00000347184	2.979830149	0.000730102	165.7222222	3.651774673
MT2A	ncbigene:4502|ensembl:ENSP00000245185	3.296178344	0.000727716	108.875	4.412090909
GNG5	ncbigene:2787|ensembl:ENSP00000359675	2.93665959	0.000725426	211.1042084	5.141130233
HIST1H2AJ	ncbigene:8331|ensembl:ENSP00000328484	2.874085869	0.00071644	161.1038251
LPHN3	ncbigene:23284|ensembl:ENSP00000422533	3.594715735	0.000715762	25.87179487
MAVS	ncbigene:57506|ensembl:ENSP00000401980	3.166843595	0.000709621	132.6190476	1.181859745
ARL9	ncbigene:132946|ensembl:ENSP00000353210	5.290988441	0.000709322	2.285714286	2.281886978
ATHL1	ncbigene:80162|ensembl:ENSP00000387185	4.698926634	0.000708944	6.166666667
MGAM	ncbigene:8972|ensembl:ENSP00000447378	3.078851144	0.000699657	132.3571429	3.248826504
SERPINA1	ncbigene:5265|ensembl:ENSP00000416066	3.000943619	0.000699122	142.4568966	1.155882168
HBB	ncbigene:3043|ensembl:ENSP00000333994	3.242274121	0.000698061	92.97590361	2.769320175
H2BFS	ncbigene:102724334|ensembl:ENSP00000481622	2.867480538	0.000667261	170.9733333
02-Sep	ncbigene:4735|ensembl:ENSP00000479861	3.120901156	0.000657855	154.2920354
KRT7	ncbigene:3855|ensembl:ENSP00000329243	3.509377212	0.00065062	55.36986301	2.976100277
MBD3L2	ncbigene:125997|ensembl:ENSP00000370800	3.755602736	0.00064811	138	0.880713386
CYP3A4	ncbigene:1576|ensembl:ENSP00000337915	3.427282378	0.000646189	45.14141414	3.385464194
ACAN	uniprot:P16112	3.446567587	0.000641933	49.37313433	2.11124669
S100A7	ncbigene:6278|ensembl:ENSP00000357712	3.063517339	0.000633878	139.0430108	0.438414013
GNG7	ncbigene:2788|ensembl:ENSP00000371594	2.936718566	0.000631672	211.5261044	3.889488372
GNG10	ncbigene:2790|ensembl:ENSP00000363411	2.93742628	0.000631099	210.7690763	4.416330233
NOLC1	ncbigene:9221|ensembl:ENSP00000385410	3.167197452	0.000629819	184.4952381	3.105263476
GNG4	ncbigene:2786|ensembl:ENSP00000375727	2.93742628	0.000626685	210.7429719	4.507838983
CAMP	ncbigene:820|ensembl:ENSP00000296435	3.081269167	0.000626487	128.4158416	0.693408318
SUMO2	ncbigene:6613|ensembl:ENSP00000405965	3.009200283	0.000624397	196.9488636	5.687950658
HSPA1A	ncbigene:3303|ncbigene:3304|ensembl:ENSP00000364802	2.918141071	0.00062221	173.7295082	2.50751399
PRKCZ	ncbigene:5590|ensembl:ENSP00000367830	2.87037037	0.000617477	208.8188976	4.25226053
H2AFB1	ncbigene:474382|ensembl:ENSP00000484261	2.955649917	0.000609048	159.0613497
IARS	ncbigene:3376|ensembl:ENSP00000364794	3.138829913	0.000608508	89.98591549
CENPA	ncbigene:1058|ensembl:ENSP00000336868	3.024062279	0.000607757	191.6334661	2.746797267
UFD1L	ncbigene:7353|ensembl:ENSP00000263202	3.194385468	0.000603793	164.7682927
RAB3A	ncbigene:5864|ensembl:ENSP00000222256	3.286919085	0.000600673	86.82758621	4.046022091
FGFR1OP	ncbigene:11116|ensembl:ENSP00000355812	3.040575607	0.000596649	156.777027	2.815940895
ADRBK1	ncbigene:156|ensembl:ENSP00000312262	3.05378627	0.000594627	237.7061856
CTSG	ncbigene:1511|ensembl:ENSP00000216336	3.052901628	0.000594445	135.1711712	1.673851523
LPHN2	ncbigene:23266|ensembl:ENSP00000322270	3.570476527	0.00059348	28.52941176
OR8U1	ncbigene:219417|ensembl:ENSP00000304188	3.719096485	0.000589688	437.0666667	1.611245182
PRR22	ncbigene:163154|ensembl:ENSP00000407653	4.72363765	0.00058964	8.4	1.19752381
GNG11	ncbigene:2791|ensembl:ENSP00000248564	2.938841708	0.000586969	214.1840491	4.8913
SAA1	ncbigene:6288|ensembl:ENSP00000384906	3.001828261	0.00058269	243.542328	1.981383202
HLA-E	ncbigene:3133|ensembl:ENSP00000365817	3.082094834	0.000582361	108.2969697	1.422034389
MRE11A	ncbigene:4361|ensembl:ENSP00000325863	2.99722812	0.000579236	196.5174419
TWISTNB	ncbigene:221830|ensembl:ENSP00000222567	3.16306912	0.000577133	206.5482234	3.025165537
PRSS3P2	ncbigene:5645|ensembl:ENSP00000485444	3.078497287	0.000576825	135.375
BST2	ncbigene:684|ensembl:ENSP00000252593	3.166253833	0.000574852	110.6415094	-0.917846154
TTN	ncbigene:7273|ensembl:ENSP00000467141	3.441141779	0.000572825	50.57647059	4.219646047
FTL	ncbigene:2512|ensembl:ENSP00000366525	3.003302666	0.000553451	138.4511278	2.700549632
ATP5C1	ncbigene:509|ensembl:ENSP00000349142	3.27034678	0.000540977	83.8
RFWD2	ncbigene:64326|ensembl:ENSP00000356641	3.093772116	0.000535526	222.8503937
H2AFV	ncbigene:94239|ensembl:ENSP00000308405	2.946449634	0.000534758	159.202454
LILRB2	uniprot:Q8N423	3.093536211	0.00053328	139.2843137	0.137407367
TOMM7	ncbigene:54543|ensembl:ENSP00000351214	3.224699222	0.000523356	150.0434783	5.270188889
PRR20E	hgnc:PRR20E	4.013918377	0.000500069	93.83333333	-0.645824926
UTRN	ncbigene:7402|ensembl:ENSP00000356515	3.181705591	0.000494827	106.5084746	3.626362049
RAB44	uniprot:Q7Z6P3	3.055260675	0.000493226	124.8465608	1.491562219
SERPINB3	ncbigene:6317|ensembl:ENSP00000283752	3.09495164	0.000490762	135.6630435	0.777616986
RPL22	ncbigene:6146|ensembl:ENSP00000346088	3.01079264	0.000487943	224	4.446305211
RNASE2	ncbigene:6036|ensembl:ENSP00000303276	3.093949045	0.000480364	139.4666667	-0.522397959
CEACAM5	ncbigene:1048|ensembl:ENSP00000221992	3.355508375	0.000479991	75.7875	0.08750303
KLRB1	ncbigene:3820|ensembl:ENSP00000229402	3.807678698	0.000475179	46.26666667	0.748032764
OR5C1	ncbigene:392391|ensembl:ENSP00000362784	3.719214437	0.000471795	386	2.918745605
ZCCHC5	ncbigene:203430|ensembl:ENSP00000316794	5.385409295	0.00047175	3.2
TBC1D3A	ncbigene:414060|ncbigene:729873|ensembl:ENSP00000482345	4.07737674	0.000471726	151.5
POTEB2	hgnc:POTEB2	4.738617598	0.000471726	6	0.043619416
DDB1	ncbigene:1642|ensembl:ENSP00000301764	3.060627506	0.000468237	222.5530726	5.2184081
LPHN1	ncbigene:22859|ensembl:ENSP00000340688	3.686010852	0.000465954	21.57142857
GZMB	ncbigene:3002|ensembl:ENSP00000216341	3.150330267	0.000459468	103.8378378	1.308946335
TCEAL6	hgnc:TCEAL6	4.538747346	0.000457811	5.25	0.731973022
HIST3H3	ncbigene:8290|ensembl:ENSP00000355657	3.00277188	0.000443803	174.1081081
IGLL5	ncbigene:100423062|ensembl:ENSP00000431254	3.177990092	0.000441525	118.2843137	1.02147032
ATP5D	ncbigene:513|ensembl:ENSP00000215375	3.320535504	0.000439056	85.30827068
SSX2	hgnc:SSX2	3.959719273	0.000438084	17.29411765	-0.490313029
HEATR2	ncbigene:54919|ensembl:ENSP00000297440	3.366124086	0.000436363	68
DEFB103B	ncbigene:414325|ncbigene:55894|ensembl:ENSP00000324633	3.684241566	0.000436056	40.35294118	1.117495283
DEFB103A	hgnc:DEFB103A	3.684241566	0.000436056	40.35294118	1.124410377
FAM208A	ncbigene:23272|ensembl:ENSP00000417509	4.594125973	0.000434423	23.5
CD68	ncbigene:968|ensembl:ENSP00000250092	3.14873791	0.000433771	122.4069767	2.181072544
UQCRQ	ncbigene:27089|ensembl:ENSP00000367939	3.39596603	0.000429879	83.87704918	3.355793774
TMEM57	ncbigene:55219|ensembl:ENSP00000363463	4.003420618	0.000428468	48.4
GSTP1	ncbigene:2950|ensembl:ENSP00000381607	3.268990328	0.000426188	76.01694915	2.305888048
ZSCAN32	ncbigene:54925|ensembl:ENSP00000380057	4.030903515	0.000420998	23.80769231	0.308942398
KARS	ncbigene:3735|ensembl:ENSP00000325448	3.305673508	0.00041875	67.98571429
DUX4L8	ncbigene:100288687|ensembl:ENSP00000485452	4.086046237	0.00041783	10.86666667
MAGED2	ncbigene:10916|ensembl:ENSP00000364209	3.19497523	0.000417745	156.8285714	3.058046649
HLA-DQA1	uniprot:Q08AS3	3.032142015	0.000413575	140.2063492	1.818279337
DEFB4A	hgnc:DEFB4A	3.636765747	0.000412443	50.47058824	-1.049472906
SETD2	ncbigene:29072|ensembl:ENSP00000386759	3.212727058	0.000410466	142.0434783	4.058064276
HLA-C	ncbigene:3107|ensembl:ENSP00000365402	3.151096957	0.000409679	93.41496599	0.296218005
QARS	ncbigene:5859|ensembl:ENSP00000307567	3.339112998	0.000408185	166.9
VR1	ncbigene:7442|ensembl:ENSP00000461007	3.270405756	0.000399432	116.0434783
SREBF2	ncbigene:6721|ensembl:ENSP00000354476	3.271998113	0.000395963	72.2037037	4.30704683
NME1-NME2	ncbigene:4831|ncbigene:654364|ensembl:ENSP00000376886	3.058976174	0.000395879	159.8428571	4.16315625
HLA-A	ncbigene:3105|ensembl:ENSP00000379873	3.082684595	0.000391738	103.6331361	1.081435398
FLG	ncbigene:2312|ensembl:ENSP00000357789	3.466973343	0.000389667	62.41666667	-0.612103494
PAPD7	ncbigene:11044|ensembl:ENSP00000230859	3.052665723	0.000386855	148.9066667
ALMS1	ncbigene:7840|ensembl:ENSP00000482968	3.129570653	0.00038649	151.872	0.877227399
LYZ	ncbigene:4069|ensembl:ENSP00000261267	2.964319415	0.000384911	135.9030303	2.899274298
ARHGEF5	ncbigene:7984|ensembl:ENSP00000056217	3.355449398	0.000384419	242.3103448	1.626372577
ANAPC11	uniprot:J3QS46	2.910061335	0.000381823	286.143662	5.04934981
SP100	ncbigene:6672|ensembl:ENSP00000343023	3.101497995	0.000376583	140.1891892	0.568162581
07-Sep	ncbigene:989|ensembl:ENSP00000381992	3.334689785	0.000376128	84.52631579
NES	ncbigene:10763|ensembl:ENSP00000357206	3.193146969	0.000371819	96.41025641	1.316695412
NDUFA4	ncbigene:4697|ensembl:ENSP00000339720	3.355331446	0.000368132	100.0860215	4.284171756
C19orf80	ncbigene:55908|ensembl:ENSP00000479969	3.600554376	0.00036614	85.55555556
KRTAP5-2	ncbigene:440021|ensembl:ENSP00000400041	4.947334277	0.000365126	3.25	-0.030466543
MLLT4	ncbigene:4301|ensembl:ENSP00000375960	3.170736023	0.000361291	135.5333333
MS4A6A	ncbigene:64231|ensembl:ENSP00000392770	3.602795471	0.00035715	54.33333333	0.592419847
MESDC2	ncbigene:23184|ensembl:ENSP00000261758	4.032318943	0.000356062	42.6
CEBPD	ncbigene:1052|ensembl:ENSP00000386165	3.406581741	0.000355219	97.98305085	3.58477887
PRL	ncbigene:5617|ensembl:ENSP00000302150	3.089230951	0.000355133	178.3888889	1.704721591
TCEB3B	ncbigene:51224|ensembl:ENSP00000331302	3.37485256	0.000354831	223.9565217
GTF2H5	ncbigene:404672|ensembl:ENSP00000476100	3.078792168	0.000353974	194.040404	4.745705357
GOLGA6L6	ncbigene:727832|ensembl:ENSP00000480376	5.738204765	0.000353836	1.25	0.296864069
CBWD7	ncbigene:644019|ensembl:ENSP00000366608	4.95376268	0.000353829	2.666666667
TCEAL8	ncbigene:90843|ensembl:ENSP00000361770	5.538216561	0.000353819	2.666666667	1.789796089
XAGE2B	ncbigene:9502|ensembl:ENSP00000286049	5.038570418	0.000353815	3.666666667
CST3	ncbigene:1471|ensembl:ENSP00000381448	3.023590469	0.000353659	146.4294118	1.490620309
IGHV3-11	uniprot:P01762	3.117362586	0.000352351	131.3762376
GPR123	ncbigene:84435|ensembl:ENSP00000376384	3.961606511	0.00034504	33.6
HLA-B	ncbigene:3106|ensembl:ENSP00000399168	3.12762444	0.000342917	94.47972973	0.26820949
C3orf58	ncbigene:205428|ensembl:ENSP00000320081	3.568353385	0.000340774	118.3
CYP4A11	ncbigene:1579|ensembl:ENSP00000311095	3.470747818	0.000336694	71.83606557	3.147255597
PASD1	ncbigene:139135|ensembl:ENSP00000359382	3.575194621	0.000335353	111.9615385	-1.12061335
ATF7IP	ncbigene:55729|ensembl:ENSP00000440440	3.702642133	0.000335276	62.30769231	3.620019902
HLA-DQA2	ncbigene:3118|ensembl:ENSP00000364076	3.034913895	0.000331157	141.4545455
HLA-G	ncbigene:3135|ensembl:ENSP00000412927	3.153043171	0.000329752	95.31468531	1.114122959
FAM159A	ncbigene:348378|ensembl:ENSP00000429726	5.063576315	0.000327312	3
CDK11A	ncbigene:728642|ensembl:ENSP00000384442	3.127801368	0.000321453	178.7560976	3.252753204
RPS29	ncbigene:6235|ensembl:ENSP00000379339	3.001946214	0.000320748	213.4553846	5.092032787
SSSCA1	ncbigene:10534|ensembl:ENSP00000312318	3.479004482	0.000320481	108.2
LAIR1	ncbigene:3903|ensembl:ENSP00000375622	3.089997641	0.000317985	146.034188	-0.221683628
HLA-DQB1	ncbigene:3119|ensembl:ENSP00000364080	3.034972871	0.000317549	142.172043	1.569769784
HLA-DRB5	ncbigene:3127|ensembl:ENSP00000364114	3.060332626	0.000317262	138.9251337	1.849544242
DSCR3	ncbigene:10311|ensembl:ENSP00000311399	3.853974994	0.000313265	83.05263158
UQCR10	ncbigene:29796|ensembl:ENSP00000332887	3.382519462	0.000311011	87.73148148	3.65336
CIRH1A	ncbigene:84916|ensembl:ENSP00000327179	3.139773531	0.000310463	193.7227273
PPP2R4	ncbigene:5524|ensembl:ENSP00000377036	3.096013211	0.000308811	146.6266667
ATP5H	ncbigene:10476|ensembl:ENSP00000301587	3.349433829	0.000305972	90.848
MOAP1	ncbigene:64112|ensembl:ENSP00000451594	3.962137297	0.000304478	61.8	0.903229245
KDM6A	ncbigene:7403|ensembl:ENSP00000367203	3.164189667	0.000302751	224.3508772	4.320147702
LTF	ncbigene:4057|ensembl:ENSP00000231751	3.115239443	0.000302123	125.956044	1.771514766
KLK3	ncbigene:354|ensembl:ENSP00000314151	3.259672092	0.000299588	259.744186	0.795990074
ATP5F1	ncbigene:515|ensembl:ENSP00000358737	3.452583156	0.000298008	78.86486486
SETMAR	ncbigene:6419|ensembl:ENSP00000373354	3.708952583	0.000296881	102	1.106316884
HLA-DPB1	ncbigene:3115|ensembl:ENSP00000408146	3.060332626	0.000296855	139.9677419	0.63308532
EIF2S3	ncbigene:1968|ensembl:ENSP00000253039	3.059153102	0.000296614	241.3253012	4.077400818
ensembl:ENSP00000254627	ensembl:ENSP00000254627	4.923271998	0.000294857	4.75
HLA-DQB2	uniprot:Q5SQ91	3.060450578	0.000294226	140.3513514	1.748238095
GARS	ncbigene:2617|ensembl:ENSP00000373918	3.364590705	0.000294198	64.75438596
SPACA1	ncbigene:81833|ensembl:ENSP00000237201	4.19621373	0.00029395	23.6	2.536182913
LRRC16A	ncbigene:55604|ensembl:ENSP00000331983	3.629216796	0.000293376	58.42857143
DEFB1	ncbigene:1672|ensembl:ENSP00000297439	3.824840764	0.000292423	27.60526316	0.796548837
EXO1	ncbigene:9156|ensembl:ENSP00000355506	3.063871196	0.000292019	166.2167488	2.666356344
PVRL3	ncbigene:25945|ensembl:ENSP00000418070	3.486966266	0.00029008	119.2352941
HTN3	ncbigene:3347|ensembl:ENSP00000432561	4.658704883	0.000287936	10.8	-0.521889535
PLN	ncbigene:5350|ensembl:ENSP00000350132	3.468742628	0.000287871	60.02702703	4.955674847
MAGEA3	ncbigene:4102|ensembl:ENSP00000473093	4.120252418	0.000283422	10.88235294	0.002141201
CCL4	ncbigene:388372|ncbigene:6351|ensembl:ENSP00000482259	2.994869073	0.000283222	262.137931	3.225312715
HERC1	ncbigene:8925|ensembl:ENSP00000390158	3.100672328	0.000282678	312.5310078	5.143574191
GCN1L1	ncbigene:10985|ensembl:ENSP00000300648	3.3668318	0.000281709	136.68
CMYA5	ncbigene:202333|ensembl:ENSP00000394770	3.704411418	0.000281384	54.58333333	1.623972272
NARS	ncbigene:4677|ensembl:ENSP00000256854	3.643548007	0.000281149	47.63829787
GUCY2C	ncbigene:2984|ensembl:ENSP00000261170	3.489266336	0.00028012	40.95238095	3.445798498
WIBG	ncbigene:84305|ensembl:ENSP00000386156	3.657112527	0.000278958	265.4117647
LCE3B	ncbigene:353143|ensembl:ENSP00000335358	4.158704883	0.000277663	42	0.676945205
CXorf22	ncbigene:286464|ensembl:ENSP00000297866	4.301545176	0.000277513	12.66666667
KIAA0196	ncbigene:9897|ensembl:ENSP00000318016	3.602323661	0.000272878	52.54166667
GPIHBP1	ncbigene:338328|ensembl:ENSP00000480053	3.490386884	0.000272347	78.91666667	0.67795972
CEACAM8	ncbigene:1088|ensembl:ENSP00000244336	3.013328615	0.000272056	138.5414013	0.2463
CRX	ncbigene:1406|ensembl:ENSP00000221996	3.71532201	0.000266126	27.5	4.017430921
NOL6	ncbigene:65083|ensembl:ENSP00000297990	3.16029724	0.000264965	201.7461929
CTRB2	ncbigene:440387|ensembl:ENSP00000303963	4.050306676	0.000264768	19.27272727	1.527495122
RPTN	ncbigene:126638|ensembl:ENSP00000317895	3.801073366	0.000264109	46.33962264	0.27172281
RPL29	ncbigene:6159|ensembl:ENSP00000418868	3.011205473	0.00026295	220.6796875	3.129044715
GOLGA2	ncbigene:2801|ensembl:ENSP00000416097	3.145376268	0.000262493	150.6861314	1.992793305
MAGEC2	ncbigene:51438|ensembl:ENSP00000354660	3.755779665	0.0002618	76	-0.093398757
MMP1	ncbigene:4312|ensembl:ENSP00000322788	3.103974994	0.000260329	157.3508772	2.086113793
ANG	ncbigene:283|ensembl:ENSP00000336762	3.600908233	0.000260261	68.25	1.054973214
PSMD11	ncbigene:5717|ensembl:ENSP00000261712	2.885114414	0.000258858	226.8921162	5.754112036
FLG2	ncbigene:388698|ensembl:ENSP00000373370	3.285149799	0.000257857	116.7758621	-0.216364003
ACPP	ncbigene:55|ensembl:ENSP00000323036	3.304022175	0.000257062	114.4193548	2.84144796
TNFRSF10B	ncbigene:8795|ensembl:ENSP00000276431	3.276834159	0.000255569	126.0909091	-0.623986755
IER3IP1	ncbigene:51124|ensembl:ENSP00000256433	4.217150271	0.000255015	19.25	4.375187739
MINA	ncbigene:84864|ensembl:ENSP00000328251	3.568294409	0.000252885	162.5
SNAPC3	ncbigene:6619|ensembl:ENSP00000370200	3.445152159	0.000252843	172.1685393	4.054264151
CD33	ncbigene:945|ensembl:ENSP00000262262	3.041932059	0.00025241	139.6666667	0.055256456
CFC1	ncbigene:55997|ensembl:ENSP00000259216	3.582802548	0.000250883	64.31578947	1.250922414
ensembl:ENSP00000430774	ensembl:ENSP00000430774	3.444444444	0.00025036	194.7
TSHR	ncbigene:7253|ensembl:ENSP00000441235	3.293052607	0.000250248	210.0079365	3.789200428
C14orf166	ncbigene:51637|ensembl:ENSP00000261700	3.483958481	0.000248659	98.29411765
ATP5J	ncbigene:522|ensembl:ENSP00000389649	3.445800896	0.000247909	82.30208333
UQCR11	ncbigene:10975|ensembl:ENSP00000467262	3.392663364	0.000246711	89.8627451	3.319307263
CEBPA	ncbigene:1050|ensembl:ENSP00000427514	3.122906346	0.000242711	116.1354167	5.026788159
CALCA	ncbigene:796|ensembl:ENSP00000331746	3.192616183	0.000242593	207.7762238	1.878276256
RARS	ncbigene:5917|ensembl:ENSP00000231572	3.470570889	0.000242496	62.07692308
DPRX	ncbigene:503834|ensembl:ENSP00000365838	4.852205709	0.000242233	5	-0.024863946
ABCA1	ncbigene:19|ensembl:ENSP00000363868	3.20175749	0.000242095	127.8163265	4.5532611
CSRP2BP	ncbigene:57325|ensembl:ENSP00000392318	3.321774003	0.000240861	107.2682927
CECR1	ncbigene:51816|ensembl:ENSP00000382731	3.085338523	0.000239986	137.5591398
PTPLA	ncbigene:9200|ensembl:ENSP00000355308	4.106393017	0.000239829	19.83333333
ICT1	ncbigene:3396|ensembl:ENSP00000301585	3.533498467	0.000239605	151.2424242
MS4A6E	ncbigene:245802|ensembl:ENSP00000300182	3.833569238	0.000239324	39.14285714	0.250098684
PPAPDC3	ncbigene:84814|ensembl:ENSP00000361338	4.975524888	0.000238801	5
GRAMD3	ncbigene:65983|ensembl:ENSP00000426120	4.793111583	0.000237429	6
HNRNPA1L2	ncbigene:144983|ensembl:ENSP00000350090	3.77435716	0.000237316	195.4444444	0.027681489
KIAA1644	ncbigene:85352|ensembl:ENSP00000370568	6.031729181	0.000236757	1.75
AMICA1	ncbigene:120425|ensembl:ENSP00000348635	3.720158056	0.00023607	114.3333333
C15orf27	ncbigene:123591|ensembl:ENSP00000373594	4.419438547	0.000236032	16.75
OR10A3	ncbigene:26496|ensembl:ENSP00000353988	3.719450342	0.000235957	437	3.407598525
OR12D2	ncbigene:26529|ensembl:ENSP00000373047	3.719450342	0.000235957	437	2.205760776
MTRNR2L1	ncbigene:100462977|ensembl:ENSP00000439228	7.033262562	0.000235901	2.833333333
CEACAM19	ncbigene:56971|ensembl:ENSP00000384887	6.401627742	0.000235898	1.333333333	1.529170053
EMR2	ncbigene:30817|ensembl:ENSP00000319883	4.199575372	0.000235898	32.33333333
MESDC1	ncbigene:59274|ensembl:ENSP00000267984	5.032024062	0.000235898	2.333333333
KRTAP5-1	ncbigene:387264|ensembl:ENSP00000371606	5.947039396	0.000235898	2	-0.143385256
SOWAHB	ncbigene:345079|ensembl:ENSP00000334879	4.626267988	0.000235898	1.666666667	2.000281643
C5orf47	ncbigene:133491|ensembl:ENSP00000340887	5.718270819	0.000235891	2.5	1.016391225
TCEAL5	ncbigene:340543|ensembl:ENSP00000361765	6.53792168	0.000235891	2.5	1.174008
CCDC129	ncbigene:223075|ensembl:ENSP00000395835	4.613411182	0.000235891	9
PRAMEF9	ncbigene:653619|ensembl:ENSP00000365322	4.755307856	0.000235891	8.5	0.059224983
FAM19A1	ncbigene:407738|ensembl:ENSP00000418575	4.942734135	0.000235891	4.5
TBC1D28	ncbigene:254272|ensembl:ENSP00000339973	5.032495872	0.000235891	3.5	-0.387399395
PCDH13	ncbigene:64881|ensembl:ENSP00000387250	4.837461665	0.000235891	3.5
CDT1	ncbigene:81620|ensembl:ENSP00000301019	3.114413777	0.000235833	208.9478261	2.219114813
SLC5A4	ncbigene:6527|ensembl:ENSP00000266086	3.405991979	0.000234929	132.0769231	2.302381863
C14orf80	ncbigene:283643|ensembl:ENSP00000376307	4.443205945	0.000234612	41.33333333
PRAME	ncbigene:23532|ensembl:ENSP00000445675	3.635114414	0.00023332	133.875	0.713476714
MEF2BNB	ncbigene:729991|ensembl:ENSP00000425864	3.97764803	0.000233275	19.83333333
CCDC116	ncbigene:164592|ensembl:ENSP00000292779	3.968034914	0.000233142	23	1.165828848
DOPEY2	ncbigene:9980|ensembl:ENSP00000382104	4.000117952	0.0002331	63.2
CCL2	ncbigene:6347|ensembl:ENSP00000225831	3.002359047	0.000231578	185.1416667	1.815330128
KIAA0020	ncbigene:9933|ensembl:ENSP00000380982	3.314225053	0.000231447	154.6153846
ASNA1	ncbigene:439|ensembl:ENSP00000466379	3.463198868	0.000230856	108.516129
COX8A	ncbigene:1351|ensembl:ENSP00000321260	3.277541873	0.000230406	98.11363636	3.509981651
RTDR1	ncbigene:27156|ensembl:ENSP00000216036	3.717150271	0.000230104	61.66666667
CARS	ncbigene:833|ensembl:ENSP00000369897	3.495871668	0.000229526	173.1875
LGALS3	ncbigene:3958|ensembl:ENSP00000254301	3.317055909	0.000229024	130.0526316	3.003322122
ZSCAN30	ncbigene:100101467|ensembl:ENSP00000392371	4.972811984	0.0002289	12.6	2.009552438
PNMAL1	ncbigene:55228|ensembl:ENSP00000318131	4.867834395	0.000227943	4
OR2AK2	ncbigene:391191|ensembl:ENSP00000355436	3.718919556	0.00022548	437.1333333	0.912041365
SEPP1	ncbigene:6414|ensembl:ENSP00000420939	3.447098372	0.000224814	49.25
HLA-F	ncbigene:3134|ensembl:ENSP00000259951	3.16985138	0.000224452	96.22463768	0.683031688
LSM6	ncbigene:11157|ensembl:ENSP00000422392	3.17787214	0.000224369	218.3233831	5.166839216
CD99	ncbigene:4267|ensembl:ENSP00000370588	3.803432413	0.000223575	25.45454545	-0.457399666
SPRR1B	ncbigene:6699|ensembl:ENSP00000306461	3.79547063	0.000222997	45.14035088	1.645233577
AKR1C3	ncbigene:8644|ensembl:ENSP00000369927	3.504836046	0.000222898	47.63043478	0.573632937
PRSS1	ncbigene:5644|ensembl:ENSP00000308720	3.529606039	0.000221766	62.8	1.301430628
TXNDC16	ncbigene:57544|ensembl:ENSP00000281741	3.701993395	0.000221341	85.375	3.004763508
HARS	ncbigene:3035|ensembl:ENSP00000425634	3.384465676	0.00022131	73.5
ZNF454	ncbigene:285676|ensembl:ENSP00000326249	3.956888417	0.000221124	165.6666667	2.824084543
PTRF	ncbigene:284119|ensembl:ENSP00000349541	3.23767398	0.00022101	177.6
PVRL2	ncbigene:5819|ensembl:ENSP00000252483	3.492156169	0.000218547	66.04545455
ADM2	ncbigene:79924|ensembl:ENSP00000379087	3.332684595	0.000218425	216.5916667	1.435975824
SHFM1	ncbigene:7979|ensembl:ENSP00000481021	2.931233782	0.000217454	229.4536585
C6orf211	ncbigene:79624|ensembl:ENSP00000356263	3.678815758	0.000215729	68.2
TUBA3E	ncbigene:112714|ensembl:ENSP00000318197	3.349020996	0.000214666	93.14545455	3.754968682
HIST1H4A	hgnc:HIST1H4A	3.111170087	0.000213051	167.3642384
TNFRSF1A	ncbigene:7132|ensembl:ENSP00000162749	3.028426516	0.000212695	160.3267327	1.727573153
FBLL1	uniprot:A6NHQ2	3.329676811	0.000212242	211.712	3.141442022
ATP5G1	ncbigene:516|ensembl:ENSP00000377033	3.412774239	0.000211795	71.00793651
KLK2	ncbigene:3817|ensembl:ENSP00000313581	3.357041755	0.000211647	276.2	0.71524938
GP1BA	ncbigene:2811|ensembl:ENSP00000329380	3.142604388	0.000210339	215.8767123	0.918686195
TP53RK	ncbigene:112858|ensembl:ENSP00000361186	3.453526775	0.000210225	111.9	3.346965241
TDGF1	ncbigene:6997|ensembl:ENSP00000296145	3.340174569	0.000209904	99.15625	1.86541286
UGT1A9	ncbigene:54600|ensembl:ENSP00000346768	3.45576787	0.000208867	81.37254902	2.370302542
POM121	ncbigene:9883|ensembl:ENSP00000378687	3.147204529	0.000208342	181.6521739	2.083074147
PILRA	ncbigene:29992|ensembl:ENSP00000198536	3.700872847	0.000207483	59.71428571	0.339078723
FAM175B	ncbigene:23172|ensembl:ENSP00000298492	3.795116773	0.000207112	63.77777778
ZNF274	ncbigene:10782|ensembl:ENSP00000478533	3.301604152	0.000207074	145.65	1.728459799
CYP2B6	ncbigene:1555|ensembl:ENSP00000324648	3.523413541	0.000206842	46.65822785	2.617183862
CYP2C9	ncbigene:1559|ensembl:ENSP00000260682	3.626503892	0.000206592	42.20833333	0.497466534
MRPL33	ncbigene:9553|ensembl:ENSP00000296102	3.465616891	0.00020566	169.1612903	4.035341121
COX17	ncbigene:10063|ensembl:ENSP00000261070	3.481068648	0.000205626	63.71428571	4.728805
ABCA7	ncbigene:10347|ensembl:ENSP00000263094	3.492097193	0.000205471	51.47058824	2.001789736
MAGEA2	ncbigene:266740|ncbigene:4101|ensembl:ENSP00000485541	3.523059684	0.000205119	137.5	-0.09090411
ATG2A	ncbigene:23130|ensembl:ENSP00000366475	3.681941496	0.000203935	58.75	3.646510617
TPRN	ncbigene:286262|ensembl:ENSP00000387100	3.826197216	0.000202812	43.4	2.145983736
ATP5O	ncbigene:539|ensembl:ENSP00000290299	3.33769757	0.000201742	92.07619048
WBSCR16	ncbigene:81554|ensembl:ENSP00000480364	3.924038688	0.000201532	38.42857143
ERBB2IP	ncbigene:55914|ensembl:ENSP00000426632	3.196685539	0.000200381	303.1481481
ARHGAP20	ncbigene:57569|ensembl:ENSP00000260283	3.494220335	0.000200261	178.375	2.162206546
TMEM119	ncbigene:338773|ensembl:ENSP00000376553	4.180879925	0.000199342	78.66666667	1.915073598
C1orf101	ncbigene:257044|ensembl:ENSP00000355492	3.720924746	0.000197812	49.78787879
CEL	uniprot:P19835	3.66106393	0.0001977	35.08571429	2.099998265
FXYD2	ncbigene:486|ensembl:ENSP00000292079	3.492038217	0.000195834	61.16	2.926257919
MUT	ncbigene:4594|ensembl:ENSP00000274813	3.651214909	0.000195716	46.92592593
ABCC2	ncbigene:1244|ensembl:ENSP00000359478	3.520641661	0.000195469	59.65	3.184669115
GPR97	ncbigene:222487|ensembl:ENSP00000332900	3.199103562	0.000194198	149.7303371
MNDA	ncbigene:4332|ensembl:ENSP00000357123	3.072540694	0.000193458	136.3125	0.606958333
ESAM	ncbigene:90952|ensembl:ENSP00000278927	3.967504128	0.000192734	24.71428571	2.509506245
NT5C1B	ncbigene:100526794|ncbigene:93034|ensembl:ENSP00000352904	3.550896438	0.00019261	57.30434783	2.877836092
DYX1C1	ncbigene:161582|ensembl:ENSP00000323275	3.681174805	0.00019236	38.8
MT-ATP6	ncbigene:4508|ensembl:ENSP00000354632	3.325548478	0.000191677	84.14084507
AARS	ncbigene:16|ensembl:ENSP00000261772	3.384524652	0.000191231	65.73076923
SDPR	ncbigene:8436|ensembl:ENSP00000305675	3.784560038	0.000190078	27.11111111
ADSS	ncbigene:159|ensembl:ENSP00000355493	3.429523473	0.000187579	54.94230769
COX14	ncbigene:84987|ensembl:ENSP00000446524	3.779723992	0.000187552	62.6	3.905955056
OR52J3	ncbigene:119679|ensembl:ENSP00000369728	3.572009908	0.00018745	426.9375	2.593184043
CES1	ncbigene:1066|ensembl:ENSP00000353720	3.696685539	0.000187373	43.34482759	3.065090187
UGT2B17	ncbigene:7367|ensembl:ENSP00000320401	3.58693088	0.000187349	46.45098039	2.114259122
APOC1	ncbigene:341|ensembl:ENSP00000465356	3.390009436	0.00018559	92.35714286	0.476454545
IVL	ncbigene:3713|ensembl:ENSP00000357753	3.715263034	0.000184357	46.6557377	-0.157411464
APITD1	ncbigene:100526739|ncbigene:378708|ensembl:ENSP00000308583	3.011205473	0.00018364	234.6927374
TMEM8A	ncbigene:58986|ensembl:ENSP00000401338	4.190728946	0.000182844	23.2
CNGB1	ncbigene:1258|ensembl:ENSP00000251102	3.607336636	0.000182716	57	2.789892122
ARMS2	ncbigene:387715|ensembl:ENSP00000436682	4.094656759	0.000182131	15	-0.254364458
PPAP2B	ncbigene:8613|ensembl:ENSP00000360296	3.505602736	0.000181189	47.53968254
RPS28	ncbigene:6234|ensembl:ENSP00000472469	3.019049304	0.000180987	211.2154341	4.926432432
FAM45A	ncbigene:404636|ensembl:ENSP00000354688	3.961783439	0.000178651	107.5
SEC61G	ncbigene:23480|ensembl:ENSP00000388337	3.158999764	0.000178448	244.7236842	5.236388128
MARS	ncbigene:4141|ensembl:ENSP00000262027	3.382932295	0.000177765	93.43055556
DEFB134	ncbigene:105379765|ncbigene:613211|ensembl:ENSP00000435010	4.126091059	0.000176922	28.10714286	1.178382775
USP9X	ncbigene:8239|ensembl:ENSP00000316357	3.153986789	0.000176518	192.5806452	3.855029588
ICE1	ncbigene:23379|ensembl:ENSP00000296564	3.477176221	0.000176425	190.6081081	1.099144104
GNRH2	ncbigene:2797|ensembl:ENSP00000245983	3.172918141	0.000175482	252.4135802	0.965892655
FGF3	ncbigene:2248|ensembl:ENSP00000334122	3.074840764	0.000175041	236.557377	3.313277322
TXLNG	ncbigene:55787|ensembl:ENSP00000369465	3.505897617	0.000174918	81.06666667	2.286335587
PTCHD2	ncbigene:57540|ensembl:ENSP00000294484	3.826492097	0.0001746	99.85714286
TOMM70A	ncbigene:9868|ensembl:ENSP00000284320	3.381988677	0.000173232	70.10909091
METTL10	ncbigene:399818|ensembl:ENSP00000357829	3.890009436	0.000172982	30.30769231
CYP2A6	ncbigene:1548|ensembl:ENSP00000301141	3.703880632	0.000172788	41.86567164	3.328411571
OR4S2	ncbigene:219431|ensembl:ENSP00000310337	3.500294881	0.000172363	434.8125	3.039568085
DEFA3	ncbigene:1668|ensembl:ENSP00000328359	3.765805615	0.000172267	32.83333333	-0.078372014
ZNF473	ncbigene:25888|ensembl:ENSP00000472808	3.677046473	0.00017218	251.5384615	0.933242401
WHSC1	ncbigene:7468|ensembl:ENSP00000372351	3.194798301	0.000172029	252.2125
DRD4	ncbigene:1815|ensembl:ENSP00000176183	3.197157348	0.000171684	275.3361702	2.092833856
VARS	ncbigene:7407|ensembl:ENSP00000364815	3.473460722	0.00017136	75.40816327
HSD3B1	ncbigene:3283|ensembl:ENSP00000358421	3.516572305	0.000169677	52.51162791	2.351320988
HAMP	ncbigene:57817|ensembl:ENSP00000471894	3.321950932	0.000168511	115.85	1.524209738
CTGF	ncbigene:1490|ensembl:ENSP00000356954	3.095541401	0.000168222	164.9821429
GLUD2	ncbigene:2747|ensembl:ENSP00000327589	3.380573248	0.000168049	61.38709677	-0.160214753
ACPT	ncbigene:93650|ensembl:ENSP00000270593	4.212786034	0.000167817	59.5
GYPB	ncbigene:2994|ensembl:ENSP00000427690	4.149681529	0.000167399	17.90909091	-1.4285
ensembl:ENSP00000480609	ncbigene:100528032|ncbigene:22914|ensembl:ENSP00000480609	3.479358339	0.000167129	58.13157895
KIAA0101	ncbigene:9768|ensembl:ENSP00000300035	3.096543996	0.000166942	214.1764706
AKAP14	ncbigene:158798|ensembl:ENSP00000360485	3.672446332	0.000166859	110.5833333	0.168758958
NXF1	ncbigene:10482|ensembl:ENSP00000436679	3.364649682	0.000166738	168.9818182	4.041652263
RYBP	ncbigene:23429|ensembl:ENSP00000419494	3.536565228	0.000166607	75.44117647
CSAG1	ncbigene:158511|ensembl:ENSP00000359310	4.007018165	0.0001664	16.2	-0.117389558
LARS	ncbigene:51520|ensembl:ENSP00000377954	3.430938901	0.00016524	67.33333333
GBP5	ncbigene:115362|ensembl:ENSP00000359488	3.187721161	0.000163162	133.0422535	1.841420322
SCGB1D2	ncbigene:10647|ensembl:ENSP00000244926	4.321243218	0.000162541	21.5	-2.084322807
HMHA1	ncbigene:23526|ensembl:ENSP00000439601	3.052311866	0.000162456	159.1923077
RNASE3	ncbigene:6037|ensembl:ENSP00000302324	3.09371314	0.000162244	138.7142857	-0.544696099
MAGEA1	ncbigene:4100|ensembl:ENSP00000349085	4.184772352	0.000160687	11.28571429	-0.159307281
H3F3A	ncbigene:3020|ncbigene:3021|ensembl:ENSP00000355778	3.189372494	0.000160462	154.5412844
09-Sep	ncbigene:10801|ensembl:ENSP00000391249	3.474994102	0.000160028	86.06666667
PPAP2C	ncbigene:8612|ensembl:ENSP00000329697	3.540162774	0.000159908	46.109375
PPFIA1	ncbigene:8500|ensembl:ENSP00000253925	3.413187072	0.000159755	84.02631579	3.710603824
ST6GALNAC1	ncbigene:55808|ensembl:ENSP00000156626	3.683121019	0.000159086	37.4137931	1.276781947
TWIST1	ncbigene:7291|ensembl:ENSP00000242261	3.123378155	0.000157351	160.8	5.329368679
CCL11	ncbigene:6356|ensembl:ENSP00000302234	3.077671621	0.000156285	227.2021277	1.243558824
OR4K14	ncbigene:122740|ensembl:ENSP00000305011	3.719273414	0.000156256	409.8125	2.282386339
PPP1R15A	ncbigene:23645|ensembl:ENSP00000200453	3.263505544	0.000155397	102.2131148	0.805980817
CYR61	ncbigene:3491|ensembl:ENSP00000398736	3.080738382	0.000155384	166.0168067
MT-CYB	ncbigene:4519|ensembl:ENSP00000354554	3.471986318	0.000154888	87.35164835
TCEAL1	hgnc:TCEAL1	4.2650979	0.000154848	8	1.964117769
SCGB1A1	ncbigene:7356|ensembl:ENSP00000278282	3.377565464	0.000154378	79.65	0.108427083
TMC6	ncbigene:11322|ensembl:ENSP00000465261	3.096131163	0.000154033	146.6403509	2.72198757
WARS	ncbigene:7453|ensembl:ENSP00000347495	3.433356924	0.000153968	60.55555556
CDSN	ncbigene:1041|ensembl:ENSP00000365465	4.038924275	0.000153639	43.18181818	2.070357322
TCHH	ncbigene:7062|ensembl:ENSP00000480484	3.794055202	0.000153618	45.7962963	0.239488014
TMA7	ncbigene:51372|ensembl:ENSP00000397843	3.615652276	0.000153354	186.5625	5.142781991
HCST	ncbigene:10870|ensembl:ENSP00000246551	3.52913423	0.000153114	155.5909091	1.868751678
BZRAP1	ncbigene:9256|ensembl:ENSP00000345824	3.60603916	0.000151568	63.06896552
GUCY1A3	ncbigene:2982|ensembl:ENSP00000296518	3.478178816	0.000150441	71.8
ALPI	ncbigene:248|ensembl:ENSP00000295463	3.551250295	0.000150083	69.71052632	2.824259963
TFF1	ncbigene:7031|ensembl:ENSP00000291527	3.210309035	0.000149329	174.84375	0.17029588
WDR16	ncbigene:146845|ensembl:ENSP00000339449	3.787862703	0.000148955	102
HBA1	ncbigene:3039|ncbigene:3040|ensembl:ENSP00000322421	3.217445152	0.000148952	282.2666667	1.731034014
RQCD1	ncbigene:9125|ensembl:ENSP00000273064	3.321597075	0.000148596	108.1944444
MAGEC1	ncbigene:9947|ensembl:ENSP00000285879	3.970983723	0.000148583	28.81818182	-0.382328193
CARKD	ncbigene:55739|ensembl:ENSP00000311984	3.484725171	0.000148487	114.5555556
DEFA1B	hgnc:DEFA1B	3.533852324	0.000147924	136.7	-0.067604096
KIRREL	ncbigene:55243|ensembl:ENSP00000352138	3.324368955	0.000147271	145.3529412
VPRBP	ncbigene:9730|ensembl:ENSP00000393183	3.071832979	0.000146905	289.6885813
NOM1	ncbigene:64434|ensembl:ENSP00000275820	3.593182354	0.000146848	173.765625	1.852825276
CD209	ncbigene:30835|ensembl:ENSP00000315477	3.39195565	0.000146699	116.1724138	0.047748994
EIF1AX	ncbigene:107984923|ncbigene:1964|ensembl:ENSP00000368927	3.177518283	0.000146696	255.5034014	3.827719222
TNP1	ncbigene:7141|ensembl:ENSP00000236979	3.697275301	0.000146656	107.047619	3.208926136
EPT1	ncbigene:85465|ensembl:ENSP00000260585	3.686364709	0.000146562	36.45238095
CSTB	ncbigene:1476|ensembl:ENSP00000291568	3.249941024	0.000145705	112.734375	1.446559871
NAT1	uniprot:P18440	3.614885586	0.000145478	73.5	2.581793615
TOR1AIP2	ncbigene:163590|ensembl:ENSP00000356584	4.384760557	0.000145082	10.4	1.967577327
FIGF	ncbigene:2277|ensembl:ENSP00000297904	3.149563576	0.00014496	155.6262626
NIFK	ncbigene:84365|ensembl:ENSP00000285814	3.209129512	0.000144549	186.2135922	1.925062637
ZRSR2	ncbigene:8233|ensembl:ENSP00000303015	3.462845011	0.000144452	266.6190476	2.57125653
TMEM173	ncbigene:340061|ensembl:ENSP00000331288	3.293170559	0.000142172	269.5384615
MUC13	ncbigene:56667|ensembl:ENSP00000485028	3.793760321	0.000142024	35.58730159	-1.043621605
H3F3B	hgnc:H3F3B	3.204116537	0.000141254	157.5445545
MRPL36	ncbigene:64979|ensembl:ENSP00000423399	3.32136117	0.00014057	175.6273292	0.935117089
DIEXF	ncbigene:27042|ensembl:ENSP00000419005	3.166666667	0.000140437	202.4975124
HBA2	hgnc:HBA2	3.217504128	0.000139765	288.0681818	1.456265306
GAGE2A	ncbigene:729447|ensembl:ENSP00000355421	4.383109224	0.00013936	10.55555556	-0.273455882
H2AFY2	ncbigene:55506|ensembl:ENSP00000362352	3.560863411	0.000138811	168.9516129
GLTSCR2	ncbigene:29997|ensembl:ENSP00000246802	3.258905402	0.000137911	189.2765957
PEBP4	ncbigene:157310|ensembl:ENSP00000256404	4.417256428	0.000137057	37.66666667	1.580112994
MAGEA2B	hgnc:MAGEA2B	3.525182826	0.000136981	161.8	-0.150394099
SPINK6	ncbigene:404203|ensembl:ENSP00000324870	4.610698278	0.000136074	7	3.761250965
GSTA1	ncbigene:2938|ensembl:ENSP00000335620	3.627388535	0.00013583	51.49019608	2.382707071
SERPINB6	ncbigene:5269|ensembl:ENSP00000484343	3.152689314	0.000135817	148.4545455	1.495072727
BRE	ncbigene:9577|ensembl:ENSP00000343412	3.150861052	0.000135691	287.8888889
GPR142	ncbigene:350383|ensembl:ENSP00000335158	4.824192026	0.000135478	4.75	2.642308897
SLC11A2	ncbigene:4891|ensembl:ENSP00000378364	3.550955414	0.000135392	41.29166667	4.255887316
POM121C	uniprot:A8CG34	3.148443029	0.000135131	182.9343066	2.246460491
CD24	ncbigene:100133941|ensembl:ENSP00000483985	3.28992687	0.000135065	155.8888889	2.534191235
PROSC	ncbigene:11212|ensembl:ENSP00000333551	3.860167492	0.000134523	44.5
CMA1	ncbigene:1215|ensembl:ENSP00000250378	3.581623024	0.000134336	114.9090909	1.946219895
HSPB4	hgnc:HSPB4	4.264920972	0.000134177	12
CRYA1	ncbigene:102724652|ncbigene:1409|ensembl:ENSP00000482816	4.264920972	0.000134177	12
LELP1	ncbigene:149018|ensembl:ENSP00000357736	4.039219155	0.000134084	44.33333333	1.674318937
NLRP7	ncbigene:199713|ensembl:ENSP00000467123	3.879806558	0.000133752	50.6	-0.021047559
COG7	ncbigene:91949|ensembl:ENSP00000305442	3.248466619	0.000133626	137.7758621	3.96798614
COX7C	ncbigene:1350|ensembl:ENSP00000425759	3.448454824	0.00013285	117.0963855	4.011105
CYP4F2	ncbigene:8529|ensembl:ENSP00000221700	3.760143902	0.00013243	42.32	1.38518622
SOBP	ncbigene:55084|ensembl:ENSP00000318900	3.995458835	0.000130645	43.33333333	5.14306387
MUCL1	ncbigene:118430|ensembl:ENSP00000311364	3.787685775	0.00013058	35.1875	-0.899532872
CCDC94	ncbigene:55702|ensembl:ENSP00000262962	3.495753715	0.000130522	180.4186047
AKR7A2	ncbigene:8574|ensembl:ENSP00000235835	3.584100024	0.000130359	111.75	3.207774368
CD7	ncbigene:924|ensembl:ENSP00000312027	3.568117481	0.000129938	61.47826087	0.088947226
DUX4	ncbigene:100288687|ncbigene:107987484|ncbigene:107987485|ncbigene:107987486|ncbigene:107987487|ncbigene:107987488|ncbigene:107987489|ncbigene:107987490|ncbigene:107987491|ensembl:ENSP00000458065	4.220276008	0.000129863	9.642857143	-0.200286943
DUX4L1	hgnc:DUX4L1	4.220276008	0.000129863	9.642857143
DUX4L7	hgnc:DUX4L7	4.220276008	0.000129863	9.642857143
KIAA1919	ncbigene:91749|ensembl:ENSP00000357840	3.959896202	0.000128958	34.77777778
CCDC37	ncbigene:348807|ensembl:ENSP00000344749	4.279075254	0.00012895	11
AKAP2	uniprot:F8WF36	4.593772116	0.000128869	5.25
FAM229B	ncbigene:619208|ensembl:ENSP00000357645	4.686010852	0.000128317	6	3.861207171
OR3A3	ncbigene:8392|ensembl:ENSP00000291231	3.600141543	0.000127223	358.9473684	2.287595876
AMELX	ncbigene:265|ensembl:ENSP00000370088	3.13871196	0.000127218	157.6782609	3.78447651
ensembl:ENSP00000387111	ensembl:ENSP00000387111	4.007489974	0.000127061	93.33333333
IKBKAP	ncbigene:8518|ensembl:ENSP00000363779	3.744161359	0.00012698	73.10526316
SPATA3	ncbigene:130560|ensembl:ENSP00000388895	5.59849021	0.000126927	4.5	1.338734349
CD1A	ncbigene:909|ensembl:ENSP00000289429	3.494987025	0.000126875	103.4736842	0.497677579
ERVW-1	ncbigene:30816|ensembl:ENSP00000419945	3.650507195	0.000126313	91	0.076159778
ATP5E	ncbigene:514|ensembl:ENSP00000243997	3.517751828	0.0001259	81.45333333
FUT3	ncbigene:2525|ensembl:ENSP00000305603	3.961960368	0.000125377	29.91304348	0.327783486
GYLTL1B	ncbigene:120071|ensembl:ENSP00000432869	4.422033498	0.00012526	15
SERPING1	ncbigene:710|ensembl:ENSP00000278407	3.216265629	0.000124326	139.2195122	1.74792162
SPTSSB	ncbigene:165679|ensembl:ENSP00000352097	3.846602972	0.000124234	36	4.162795745
ensembl:ENSP00000459962	ensembl:ENSP00000459962	3.482543053	0.000124226	87.6
TPRX1	ncbigene:284355|ensembl:ENSP00000323455	4.931292758	0.000123671	4.285714286	-0.236871383
ERICH1	ncbigene:157697|ensembl:ENSP00000262109	4.079617834	0.000123635	87	0.52889528
RPL39	ncbigene:6170|ensembl:ENSP00000355315	3.044350083	0.000123573	217.2345679	3.953089286
C7	ncbigene:730|ensembl:ENSP00000322061	3.44698042	0.000123516	74.61111111	2.385637865
PLXNA1	ncbigene:5361|ensembl:ENSP00000377061	3.335810333	0.000123237	84.56	4.456476698
MAP1LC3C	ncbigene:440738|ensembl:ENSP00000349785	3.57613824	0.000122936	56.13513514	1.467426087
IFNB1	ncbigene:3456|ensembl:ENSP00000369581	3.097959424	0.00012237	153.0240964	0.700179577
KIAA1462	ncbigene:57608|ensembl:ENSP00000364526	4.232661005	0.000121821	18.75
CCDC23	ncbigene:374969|ensembl:ENSP00000361599	5.21207832	0.000121776	2
FXYD4	ncbigene:53828|ensembl:ENSP00000483791	4.125265393	0.000121748	22.66666667	2.357758389
ZNF645	ncbigene:158506|ensembl:ENSP00000323348	3.104269875	0.000121706	312.5348837
C2orf71	ncbigene:388939|ensembl:ENSP00000332809	4.149917433	0.000121657	39.33333333
SIRT3	ncbigene:23410|ensembl:ENSP00000372191	3.27789573	0.000121463	128.6470588	2.168337134
MKI67	ncbigene:4288|ensembl:ENSP00000357643	3.200106157	0.000121358	187.5494505	-0.104925817
SMTNL1	uniprot:A8MU46	4.020582685	0.000121341	76.6	1.908586913
CT45A1	ncbigene:541466|ensembl:ENSP00000470185	4.143606983	0.000121083	40.6	1.103912969
CORT	ncbigene:1325|ensembl:ENSP00000366248	3.186482661	0.000121063	278.1957447	1.073874233
XRCC6BP1	ncbigene:91419|ensembl:ENSP00000300145	3.479181411	0.000120576	96.32352941
FAM46D	ncbigene:169966|ensembl:ENSP00000443410	4.2173272	0.000120168	18.66666667
HBZ	ncbigene:3050|ensembl:ENSP00000252951	3.509259259	0.00012015	64.88235294	2.71630839
SYCE1	ncbigene:93426|ensembl:ENSP00000341282	3.545234725	0.000119677	218.5769231	2.142145307
SLMO2	ncbigene:51012|ensembl:ENSP00000348206	3.955708894	0.000119384	59.2
GAGE12F	hgnc:GAGE12F	5.058622317	0.000119311	8.125	-0.270618076
C6orf203	ncbigene:51250|ensembl:ENSP00000384867	4.415015334	0.000119283	4.8
CCDC108	ncbigene:255101|ensembl:ENSP00000340776	5.291932059	0.000119153	2.333333333
DPY19L2	ncbigene:283417|ensembl:ENSP00000315988	5.115475348	0.00011891	3	2.89867019
SPTSSA	ncbigene:171546|ensembl:ENSP00000298130	3.992392074	0.000118896	30.3	4.490611607
AKR1B10	ncbigene:57016|ensembl:ENSP00000352584	3.601085162	0.000118893	44.27027027	2.47430777
CCDC11	ncbigene:220136|ensembl:ENSP00000381553	4.419261618	0.000118857	9
RFPL4A	ncbigene:342931|ensembl:ENSP00000392936	4.668259023	0.000118855	7.333333333	0.047122706
KIAA1598	ncbigene:57698|ensembl:ENSP00000347532	3.796001415	0.000118802	44.875
C11orf30	ncbigene:56946|ensembl:ENSP00000433205	3.745871668	0.000118667	105.375
MS4A14	ncbigene:84689|ensembl:ENSP00000433761	4.5992569	0.000118628	10.33333333	0.362599029
FAM134B	ncbigene:54463|ensembl:ENSP00000304642	4.157997169	0.000118575	15
ensembl:ENSP00000483415	ncbigene:10242|ensembl:ENSP00000483415	4.147381458	0.00011849	19.36363636
ensembl:ENSP00000477980	ncbigene:116143|ensembl:ENSP00000477980	3.844125973	0.000118366	57.125
OR51Q1	ncbigene:390061|ensembl:ENSP00000300778	3.71054494	0.000118309	410.8125	0.413098121
HN1L	ncbigene:90861|ensembl:ENSP00000248098	3.813163482	0.000118304	130.25
ensembl:ENSP00000485105	ensembl:ENSP00000485105	4.846779901	0.000118273	3.75
TXLNB	ncbigene:167838|ensembl:ENSP00000351206	3.950283086	0.000118254	49.57142857	2.514196557
PRB1	ncbigene:5542|ensembl:ENSP00000420826	4.575843359	0.000118176	5.25	-0.158140294
CCDC36	ncbigene:339834|ensembl:ENSP00000391788	4.25554376	0.00011816	18.33333333	1.664232763
UTP11L	ncbigene:51118|ensembl:ENSP00000362105	3.179759377	0.000118142	208.8924731
KIAA1210	ncbigene:57481|ensembl:ENSP00000384670	4.367893371	0.000118131	9.333333333	-0.304061897
USP17L1P	ncbigene:401447|ensembl:ENSP00000485364	3.814696862	0.000118081	39.27272727
WBSCR27	ncbigene:155368|ensembl:ENSP00000297873	3.807206888	0.000118038	191.6315789
OR4A47	ncbigene:403253|ensembl:ENSP00000412752	3.719568294	0.000118018	436.9333333	2.544997859
OR6C4	ncbigene:341418|ensembl:ENSP00000377799	3.719568294	0.000118018	436.9333333	2.245691649
11-Mar	ncbigene:441061|ensembl:ENSP00000333181	3.95930644	0.000118006	70.33333333
SMIM15	ncbigene:643155|ensembl:ENSP00000339324	3.610993159	0.000118001	188.4	3.34830131
PRR35	ncbigene:146325|ensembl:ENSP00000386499	4.571479122	0.000117994	12.4	1.581051044
ZNF117	ncbigene:109504726|ncbigene:51351|ensembl:ENSP00000282869	4.540575607	0.000117992	14.25	-0.317982192
FAM109B	ncbigene:150368|ensembl:ENSP00000312753	3.894963435	0.000117965	60.2
TTC16	ncbigene:158248|ensembl:ENSP00000362386	4.719273414	0.000117952	8	1.477241972
CCDC185	ncbigene:164127|ensembl:ENSP00000355840	6.71809389	0.000117952	1.5	0.798785181
ANKRD62	ncbigene:342850|ensembl:ENSP00000467740	5.162066525	0.000117952	3	0.19534911
C14orf142	ncbigene:84520|ensembl:ENSP00000306320	4.299539986	0.000117952	10.42857143
ANKRD20A2	ncbigene:441430|ensembl:ENSP00000366826	5.953585751	0.000117952	2	-0.157692733
ZNF675	ncbigene:171392|ensembl:ENSP00000352836	4.086400094	0.000117952	180.5	0.080017411
ZNF175	ncbigene:7728|ensembl:ENSP00000262259	4.086400094	0.000117952	180.5	0.838163569
ZNF596	ncbigene:169270|ensembl:ENSP00000381613	4.086400094	0.000117952	180.5	0.658526384
FAM180A	ncbigene:389558|ensembl:ENSP00000342336	4.079499882	0.000117952	77.5	3.280310861
FAM150A	ncbigene:389658|ensembl:ENSP00000351345	4.310686483	0.000117952	44.33333333
FAM69B	ncbigene:138311|ensembl:ENSP00000360757	4.37992451	0.000117952	39
LECT1	ncbigene:11061|ensembl:ENSP00000367198	4.512149092	0.000117952	36
GSDMB	ncbigene:55876|ensembl:ENSP00000415049	4.045293701	0.000117952	34.25	0.14188536
ISM2	ncbigene:145501|ensembl:ENSP00000341490	4.626798773	0.000117952	33.5	1.549705849
BAI3	ncbigene:577|ensembl:ENSP00000359630	4.2009908	0.000117952	33
DEFB118	ncbigene:117285|ensembl:ENSP00000253381	4.126150035	0.000117952	29.11111111	-0.384271053
C10orf10	ncbigene:11067|ensembl:ENSP00000298295	4.800896438	0.000117952	27
KIAA1244	ncbigene:57221|ensembl:ENSP00000251691	4.32737674	0.000117952	18
CT55	ncbigene:54967|ensembl:ENSP00000276241	4.534029252	0.000117952	17	-0.057500611
FAM195A	ncbigene:84331|ensembl:ENSP00000305138	4.748112762	0.000117952	11
KRTAP5-11	ncbigene:440051|ensembl:ENSP00000381541	4.486789337	0.000117952	9	-0.022096842
C2orf44	ncbigene:80304|ensembl:ENSP00000295148	4.591413069	0.000117952	7.5
DEFB4B	ncbigene:100289462|ncbigene:1673|ensembl:ENSP00000424598	4.636529842	0.000117952	6.666666667	-0.987226601
WFDC9	ncbigene:259240|ensembl:ENSP00000320532	5.513269639	0.000117952	4.75	0.549641844
FAM134C	ncbigene:162427|ensembl:ENSP00000309432	5.582507667	0.000117952	4.5
FSCB	ncbigene:84075|ensembl:ENSP00000344579	4.989384289	0.000117952	4.5	-0.064215955
ensembl:ENSP00000482133	ncbigene:100529257|ensembl:ENSP00000482133	4.802075961	0.000117952	4.5
MTRNR2L7	ncbigene:100288485|ensembl:ENSP00000439985	7.033616419	0.000117952	3.5
PRR21	hgnc:PRR21	5.723401746	0.000117952	3.333333333
HNRNPCL1	ncbigene:343069|ensembl:ENSP00000479365	5.033852324	0.000117952	3.333333333	-0.028918736
FREM1	ncbigene:158326|ensembl:ENSP00000412940	5.903220099	0.000117952	3	3.075514662
ZNF91	ncbigene:7644|ensembl:ENSP00000300619	5.658527955	0.000117952	3	-0.238681514
KIAA1161	ncbigene:57462|ensembl:ENSP00000297625	5.975347959	0.000117952	2.5
C16orf59	ncbigene:80178|ensembl:ENSP00000355022	5.416548714	0.000117952	2.333333333
SPATA31D1	ncbigene:389763|ensembl:ENSP00000341988	5.62638594	0.000117952	2	-0.075234253
BEX5	ncbigene:340542|ensembl:ENSP00000446054	7.537744751	0.000117952	1.5	0.927973529
TBC1D29	ncbigene:26083|ensembl:ENSP00000462799	6.032318943	0.000117952	1.5
PRAMEF5	ncbigene:343068|ensembl:ENSP00000480122	5.755130927	0.000117952	1.5	0.07202772
IQCJ	ncbigene:654502|ensembl:ENSP00000402153	5.128332154	0.000117952	1.5	3.245895775
ERICH6B	ncbigene:220081|ensembl:ENSP00000298738	4.096956829	0.000117952	66	0.261237051
GIMAP1	ncbigene:170575|ensembl:ENSP00000302833	5.010143902	0.000117952	5	0.552357374
C9orf57	ncbigene:138240|ensembl:ENSP00000366223	5.783380514	0.000117952	2	1.202557339
FAM63A	ncbigene:55793|ensembl:ENSP00000354669	3.457360226	0.000117952	653.6666667
SP140	ncbigene:11262|ensembl:ENSP00000375899	5.85202878	0.000117952	3.5	0.613178097
LRMP	ncbigene:4033|ensembl:ENSP00000346442	3.32259967	0.000117919	124.1428571	2.71123023
HIST2H4A	hgnc:HIST2H4A	3.181528662	0.000117687	174.296875
CST4	ncbigene:1472|ensembl:ENSP00000217423	3.884170795	0.0001175	29.90909091	1.040545662
CNTD2	ncbigene:79935|ensembl:ENSP00000396755	3.821832979	0.000117369	36.9	1.985237288
CES2	ncbigene:8824|ensembl:ENSP00000317842	3.778190611	0.000117129	46.6	2.37189294
HIST3H2A	ncbigene:92815|ensembl:ENSP00000355656	3.156581741	0.000116305	171.8690476
SVIP	ncbigene:258010|ensembl:ENSP00000346130	3.147794291	0.000115815	145.7692308	3.948524
DNAAF2	ncbigene:55172|ensembl:ENSP00000298292	3.659648502	0.000115569	45.08	2.142388757
LCN2	ncbigene:3934|ensembl:ENSP00000362108	3.093772116	0.000115364	137.4285714	1.617642512
LCN1	ncbigene:3933|ensembl:ENSP00000263598	3.816761029	0.000115339	62.28571429	0.235981982
ZNF77	ncbigene:58492|ensembl:ENSP00000319053	3.695388063	0.000114615	134	0.299562878
RNMTL1	ncbigene:55178|ensembl:ENSP00000306080	3.97086577	0.000114393	40.75
QRFP	ncbigene:347148|ensembl:ENSP00000485512	3.218211842	0.000114052	252.2625	0.661024096
ZKSCAN3	ncbigene:80317|ensembl:ENSP00000366465	3.822540694	0.00011372	59.2	2.156232743
ZKSCAN7	ncbigene:55888|ensembl:ENSP00000273320	4.068648266	0.000113535	52.33333333	2.100017068
RPS21	ncbigene:6227|ensembl:ENSP00000345957	3.02435716	0.000113453	215.2371134	4.540227941
FAM86A	ncbigene:196483|ensembl:ENSP00000398502	3.866772824	0.000113284	28.25
ELN	ncbigene:2006|ensembl:ENSP00000351807	3.43141071	0.00011326	97.2	3.012351105
PRKAG3	ncbigene:53632|ensembl:ENSP00000397133	3.165251238	0.000113231	92.53448276	3.558806176
CCDC79	ncbigene:283847|ensembl:ENSP00000463762	4.24245105	0.000113168	37.2
WBSCR22	ncbigene:114049|ensembl:ENSP00000401191	3.258374617	0.000112237	232.4367816
CCL18	ncbigene:6362|ensembl:ENSP00000479955	3.605390422	0.000112191	203.8461538	0.905904255
CCDC101	ncbigene:112869|ensembl:ENSP00000316114	3.372965322	0.000111684	94.60344828
PEG10	ncbigene:23089|ensembl:ENSP00000418944	3.744220335	0.000110431	58.875	3.44945112
HIST4H4	hgnc:HIST4H4	3.180054258	0.000110101	169.8880597
PIGU	ncbigene:128869|ensembl:ENSP00000217446	3.955649917	0.000109977	28.6	5.189630805
FAM173B	ncbigene:134145|ensembl:ENSP00000422338	3.838346308	0.000109927	106.5
ATP5I	ncbigene:521|ensembl:ENSP00000306003	3.510379807	0.00010883	82.47058824
RGAG1	ncbigene:57529|ensembl:ENSP00000419786	5.385704176	0.000108325	3.75
C19orf70	ncbigene:125988|ensembl:ENSP00000309561	3.729594244	0.000108146	49.8
PPAP2A	uniprot:D6REC3	3.639655579	0.00010758	49.28571429
CTSL	ncbigene:1514|ensembl:ENSP00000345344	3.510202878	0.000107448	109.137931	3.812637864
AKAP5	ncbigene:9495|ensembl:ENSP00000378207	3.27789573	0.000107249	109.3818182	1.962346273
11-Sep	ncbigene:55752|ensembl:ENSP00000264893	3.538275537	0.000107162	45.63636364
TARS	ncbigene:6897|ensembl:ENSP00000387710	3.408645907	0.00010613	79.76086957
DNAJB5	ncbigene:25822|ensembl:ENSP00000404079	3.412715263	0.000105951	125.5882353	5.020237768
HIST1H4E	ncbigene:121504|ncbigene:554313|ncbigene:8294|ncbigene:8359|ncbigene:8360|ncbigene:8361|ncbigene:8362|ncbigene:8363|ncbigene:8364|ncbigene:8365|ncbigene:8366|ncbigene:8367|ncbigene:8368|ncbigene:8370|ensembl:ENSP00000484789	3.178815758	0.000105573	176.4736842
GSTA2	ncbigene:2939|ensembl:ENSP00000420168	3.40628686	0.000104833	66.43137255	2.371018759
ACRV1	ncbigene:56|ensembl:ENSP00000432816	4.242097193	0.00010415	21.42857143	1.302772727
CD1C	ncbigene:911|ensembl:ENSP00000357152	3.38670677	0.000104023	123.1785714	1.104709552
ATP5L	ncbigene:10632|ensembl:ENSP00000300688	3.533557443	0.000103951	82.92391304
APOC3	ncbigene:345|ensembl:ENSP00000227667	3.227176221	0.000103618	116.1142857	1.064330128
B3GNT1	ncbigene:11041|ensembl:ENSP00000309096	3.957124322	0.000103172	34.27777778
KIAA1875	ncbigene:340390|ensembl:ENSP00000320648	3.903220099	0.000102967	102.8
HIST1H4C	hgnc:HIST1H4C	3.181233782	0.000102699	173.9069767
RP9	ncbigene:6100|ensembl:ENSP00000297157	3.679818353	0.000102695	111.7692308	3.467811594
HIST1H4F	hgnc:HIST1H4F	3.178520878	0.000102297	177.3488372
SLC5A1	ncbigene:6523|ensembl:ENSP00000266088	3.487791932	0.000102216	128.0909091	3.581754745
05-Sep	ncbigene:5413|ensembl:ENSP00000391311	3.590764331	0.000101943	58.6875
GSTM1	ncbigene:2944|ensembl:ENSP00000311469	3.497110167	0.00010189	51.44067797	1.846766328
HIST1H3A	hgnc:HIST1H3A	3.179051663	0.000101765	175.3120567
ADSSL1	ncbigene:122622|ensembl:ENSP00000333019	3.551604152	0.00010156	54.08695652
OXCT2	ncbigene:64064|ensembl:ENSP00000361914	3.948336872	0.000101348	37.2	0.933783055
COL4A3BP	ncbigene:10087|ensembl:ENSP00000369862	3.689372494	0.000101319	74
RHOXF2	ncbigene:84528|ensembl:ENSP00000360441	4.523649446	0.000100996	8	-0.876782559
CCDC8	ncbigene:83987|ensembl:ENSP00000303158	3.285621609	0.00010018	457.9375	1.450299198
C11orf73	ncbigene:51501|ensembl:ENSP00000278483	3.440375088	0.000100031	141.5
INSL3	ncbigene:3640|ensembl:ENSP00000369017	3.25076669	9.98E-05	216.0634921	1.111628713
KIAA0922	ncbigene:23240|ensembl:ENSP00000386787	3.671148856	9.92E-05	60.58333333
C17orf85	ncbigene:55421|ensembl:ENSP00000373657	3.523649446	9.92E-05	137.2105263
HIST1H4B	hgnc:HIST1H4B	3.181528662	9.81E-05	178.9236641
HIST1H4D	hgnc:HIST1H4D	3.181646615	9.77E-05	179.4728682
MAGED4B	hgnc:MAGED4B	3.978827554	9.75E-05	42.33333333	1.973144239
HIST1H4J	hgnc:HIST1H4J	3.181705591	9.74E-05	180.296875
HIST1H4I	hgnc:HIST1H4I	3.182236377	9.67E-05	178.1889764
NDUFC1	ncbigene:4717|ensembl:ENSP00000441126	3.68494928	9.65E-05	87.01265823	2.500584362
HIST1H4L	hgnc:HIST1H4L	3.182236377	9.65E-05	175.8267717
RTP2	ncbigene:344892|ensembl:ENSP00000350976	3.649386648	9.63E-05	21.20316623	3.642260933
HIST2H4B	hgnc:HIST2H4B	3.182295353	9.62E-05	176.6349206
HIST1H4K	hgnc:HIST1H4K	3.182295353	9.62E-05	176.6349206
HIST1H4H	hgnc:HIST1H4H	3.182295353	9.62E-05	176.6349206
LYRM5	ncbigene:144363|ensembl:ENSP00000370761	4.196567587	9.61E-05	50.71428571
TDRD9	ncbigene:122402|ensembl:ENSP00000387303	3.594833687	9.61E-05	43.94736842	3.017621943
APOBEC3B	ncbigene:9582|ensembl:ENSP00000327459	3.444621373	9.60E-05	116.4615385	-0.479299746
OR4K15	ncbigene:81127|ensembl:ENSP00000304077	3.68017221	9.57E-05	387.6470588	3.197078021
ensembl:ENSP00000458075	ensembl:ENSP00000458075	3.849846662	9.52E-05	60.4
NUPL2	ncbigene:11097|ensembl:ENSP00000258742	3.144904459	9.48E-05	179.7801418
KLRD1	ncbigene:3824|ensembl:ENSP00000371333	3.33846426	9.45E-05	138.4705882	1.065884752
APOL1	ncbigene:8542|ensembl:ENSP00000317674	3.129688606	9.40E-05	147.1	0.297550534
ATP5J2	ncbigene:9551|ensembl:ENSP00000292475	3.576020288	9.36E-05	83.41935484
HSPA1B	hgnc:HSPA1B	3.1997523	9.34E-05	123.5185185	2.508566839
OBFC1	ncbigene:79991|ensembl:ENSP00000224950	3.396673744	9.30E-05	121.0181818
RTP1	ncbigene:132112|ensembl:ENSP00000311712	3.650035386	9.29E-05	21.24074074	4.71342125
GPR125	ncbigene:166647|ensembl:ENSP00000334952	4.064991743	9.22E-05	28.83333333
OR4N5	ncbigene:390437|ensembl:ENSP00000332110	3.712668082	9.16E-05	399.2941176	3.069112782
SPDYE4	ncbigene:388333|ensembl:ENSP00000329522	3.663776834	9.15E-05	302	0.539621951
EIF2AK4	ncbigene:440275|ensembl:ENSP00000263791	3.283380514	9.11E-05	117.483871	4.132964552
FCGR2A	ncbigene:2212|ensembl:ENSP00000271450	3.236789337	9.11E-05	134.7848101	0.672320774
ALPPL2	ncbigene:251|ensembl:ENSP00000295453	3.58569238	9.06E-05	71.26027397
KIR2DL4	ncbigene:3805|ensembl:ENSP00000339634	3.591472045	9.06E-05	95.95238095	-0.008838221
LAGE3	ncbigene:8270|ensembl:ENSP00000349923	3.619957537	9.01E-05	66	0.179342342
ARHGAP11B	ncbigene:89839|ensembl:ENSP00000481934	3.353208304	9.00E-05	201.5348837	3.617997585
SPRR3	ncbigene:6707|ensembl:ENSP00000330391	3.800601557	8.98E-05	45.59259259	0.574832685
ZNF461	ncbigene:92283|ensembl:ENSP00000467931	4.08616419	8.95E-05	181	1.219341121
STATH	ncbigene:6779|ensembl:ENSP00000246895	4.55702996	8.93E-05	24.83333333	-0.310770732
OR1L4	ncbigene:254973|ensembl:ENSP00000259466	3.718742628	8.87E-05	437.1333333	3.009378723
SMEK1	ncbigene:55671|ensembl:ENSP00000450864	3.949044586	8.86E-05	28.625
HRC	ncbigene:3270|ensembl:ENSP00000252825	3.152571361	8.85E-05	165.7592593	1.187316384
ABCA13	ncbigene:154664|ensembl:ENSP00000411096	3.324074074	8.78E-05	126.2727273	1.15085329
GYPC	ncbigene:2995|ensembl:ENSP00000259254	3.706947393	8.77E-05	74.8	1.551694789
GYPA	ncbigene:2993|ensembl:ENSP00000354003	3.532731776	8.74E-05	91.14285714	-1.572114345
RALGDS	ncbigene:5900|ensembl:ENSP00000361120	3.2512385	8.72E-05	192.4848485	2.707362087
AES	ncbigene:166|ensembl:ENSP00000221561	3.46054494	8.72E-05	116.6
SYCP3	ncbigene:50511|ensembl:ENSP00000376658	3.498997405	8.71E-05	204.4333333	2.523508748
H3F3C	ncbigene:440093|ensembl:ENSP00000339835	3.229181411	8.71E-05	154.7432432
ATP6V0E1	ncbigene:8992|ensembl:ENSP00000429690	3.433710781	8.70E-05	74.93939394	5.06496124
PRKRIR	ncbigene:5612|ensembl:ENSP00000260045	3.803078556	8.66E-05	34.125
GPR98	ncbigene:84059|ensembl:ENSP00000384582	4.059860816	8.59E-05	31.25
HIST1H3E	hgnc:HIST1H3E	3.184831328	8.59E-05	173.5390625
CYLC1	ncbigene:1538|ensembl:ENSP00000331556	3.97841472	8.56E-05	83.25	0.14501417
LOR	ncbigene:4014|ensembl:ENSP00000357731	3.790929464	8.55E-05	45.46551724	0.76897561
ACR	ncbigene:49|ensembl:ENSP00000216139	4.064637886	8.45E-05	41.66666667	1.912455677
CASP8AP2	ncbigene:9994|ensembl:ENSP00000478179	3.707124322	8.45E-05	138.3571429
OAS1	ncbigene:4938|ensembl:ENSP00000388001	3.195977825	8.44E-05	113.712963	0.676549307
ensembl:ENSP00000381231	ensembl:ENSP00000381231	3.47163246	8.44E-05	93.16666667
SEMG2	ncbigene:6407|ensembl:ENSP00000361855	4.231835339	8.37E-05	19	-0.146114969
CASC5	ncbigene:57082|ensembl:ENSP00000335463	3.067468743	8.35E-05	228.9358974
CD200R1	ncbigene:131450|ensembl:ENSP00000311035	3.864354801	8.32E-05	86.6	1.226003707
MUC5B	ncbigene:727897|ensembl:ENSP00000436812	3.78668318	8.27E-05	35.25	0.484184444
GUCY1B3	ncbigene:2983|ensembl:ENSP00000264424	3.47334277	8.23E-05	81.33333333
ensembl:ENSP00000473391	ncbigene:100532731|ncbigene:648|ensembl:ENSP00000473391	3.170736023	8.20E-05	178.257732
MUC6	ncbigene:4588|ensembl:ENSP00000406861	3.730007077	8.19E-05	35.79104478	1.016744767
ensembl:ENSP00000330898	ncbigene:246721|ncbigene:548644|ensembl:ENSP00000330898	3.61405992	8.19E-05	277.2068966
UBL4B	ncbigene:164153|ensembl:ENSP00000334044	3.45376268	8.17E-05	231.2857143	1.573846881
DGCR14	ncbigene:8220|ensembl:ENSP00000252137	3.886352913	8.14E-05	55
OR2A12	ncbigene:346525|ensembl:ENSP00000386174	3.719155461	8.13E-05	437	1.008932764
ADRBK2	ncbigene:157|ensembl:ENSP00000317578	3.432000472	8.10E-05	209.4166667
OR2A2	ncbigene:442361|ensembl:ENSP00000386209	3.718978533	8.06E-05	424.3125	1.286834547
HIST1H2AH	ncbigene:85235|ensembl:ENSP00000366679	3.155225289	8.05E-05	186.3243243
MAGEA4	ncbigene:4103|ensembl:ENSP00000353379	3.902984194	8.01E-05	46.83333333	-0.130795407
WFDC10A	ncbigene:140832|ensembl:ENSP00000361726	5.02866242	7.99E-05	5.8	0.259987903
CYP3A7	ncbigene:100861540|ncbigene:1551|ensembl:ENSP00000480571	3.666253833	7.94E-05	50.2826087	3.356795396
HIST1H3D	hgnc:HIST1H3D	3.183062043	7.93E-05	179.1023622
CBX4	ncbigene:8535|ensembl:ENSP00000269397	3.119780609	7.92E-05	208.496063	4.146679389
SNAPC4	ncbigene:6621|ensembl:ENSP00000298532	3.433769757	7.91E-05	172.4945055	1.327462872
NOP10	ncbigene:55505|ensembl:ENSP00000332198	3.431882519	7.87E-05	168.6779661	4.367753695
CALML6	ncbigene:163688|ensembl:ENSP00000304643	3.303432413	7.86E-05	76.08695652
PARP10	ncbigene:84875|ensembl:ENSP00000325618	3.682531257	7.84E-05	60.5	1.173167841
ZNF569	ncbigene:148266|ensembl:ENSP00000325018	3.95299599	7.84E-05	88	3.82062494
PPAPDC1A	ncbigene:196051|ensembl:ENSP00000381302	3.649386648	7.82E-05	48.31578947
MST4	ncbigene:51765|ensembl:ENSP00000377867	3.43494928	7.80E-05	64.93548387
MUC7	ncbigene:4589|ensembl:ENSP00000407422	3.790988441	7.78E-05	35.66666667	-0.45132662
HIST1H1E	ncbigene:3008|ensembl:ENSP00000307705	3.311689078	7.77E-05	132.3064516
HRNR	ncbigene:388697|ensembl:ENSP00000357791	3.099964614	7.76E-05	144.4534884	-0.868102558
HIST1H2AA	ncbigene:221613|ensembl:ENSP00000297012	3.154104742	7.75E-05	184.0864198
CGB	hgnc:CGB	3.996225525	7.75E-05	76
HIST1H3C	hgnc:HIST1H3C	3.187957065	7.73E-05	182.2421875
CENPF	ncbigene:1063|ensembl:ENSP00000355922	3.077435716	7.64E-05	181.1176471	1.58400414
CXCL2	ncbigene:2920|ensembl:ENSP00000427279	3.123908941	7.64E-05	277.7745902	1.041594118
IRS2	ncbigene:8660|ensembl:ENSP00000365016	3.074781788	7.49E-05	166.7826087	3.110143354
SAGE1	ncbigene:55511|ensembl:ENSP00000323191	4.537037037	7.46E-05	8.166666667	0.197697118
N6AMT2	ncbigene:221143|ensembl:ENSP00000372206	3.882873319	7.45E-05	53.88888889
ATPIF1	ncbigene:93974|ensembl:ENSP00000335203	3.761795235	7.45E-05	111.2142857
FBXO18	ncbigene:84893|ensembl:ENSP00000369335	3.521054494	7.44E-05	216.2941176
CCBL1	ncbigene:883|ensembl:ENSP00000399415	3.777954706	7.42E-05	24.15789474
MUC16	ncbigene:94025|ensembl:ENSP00000381008	3.713257844	7.41E-05	38.42857143	-0.262183105
CYP2C19	ncbigene:1557|ensembl:ENSP00000360372	3.605980184	7.39E-05	51.16666667	0.501552249
KIAA0195	ncbigene:9772|ensembl:ENSP00000313885	4.386588818	7.36E-05	9.166666667
HIST1H3B	ncbigene:8350|ncbigene:8351|ncbigene:8352|ncbigene:8353|ncbigene:8354|ncbigene:8355|ncbigene:8356|ncbigene:8357|ncbigene:8358|ncbigene:8968|ensembl:ENSP00000484841	3.195211135	7.34E-05	182.7244094
SIRPA	ncbigene:140885|ensembl:ENSP00000382941	3.140894079	7.32E-05	148.345679	2.802923077
CYP11B2	ncbigene:1585|ensembl:ENSP00000325822	3.537272942	7.27E-05	69.36666667	2.050551034
ZNF550	ncbigene:162972|ensembl:ENSP00000446224	3.889596603	7.22E-05	124	1.724881282
KLK4	ncbigene:9622|ensembl:ENSP00000326159	3.431823543	7.20E-05	117.1904762	1.440956688
HIST1H3F	hgnc:HIST1H3F	3.197511205	7.15E-05	184.2460317
HIST1H3I	hgnc:HIST1H3I	3.197629158	7.12E-05	183.2419355
ZKSCAN8	ncbigene:7745|ensembl:ENSP00000332750	3.960132107	7.12E-05	56.22222222	3.955277746
ATP5G3	ncbigene:518|ensembl:ENSP00000284727	3.49245105	7.06E-05	82.75949367
ADH1B	ncbigene:125|ensembl:ENSP00000306606	3.565699457	7.06E-05	55.86486486	2.849446735
LCE3C	ncbigene:353144|ensembl:ENSP00000334644	4.044527011	7.04E-05	45.31707317	1.591965398
GORASP1	ncbigene:64689|ensembl:ENSP00000313869	3.171030904	7.04E-05	160.7154472	3.226236203
PIGQ	ncbigene:9091|ensembl:ENSP00000026218	4.01155933	7.02E-05	25	3.540851624
MAATS1	ncbigene:89876|ensembl:ENSP00000273390	3.827907525	7.02E-05	34.33333333	3.015537099
HIST2H2AB	ncbigene:317772|ensembl:ENSP00000332790	3.166902571	7.00E-05	183.6595745
ARHGAP35	ncbigene:2909|ensembl:ENSP00000385720	3.287567823	6.99E-05	180.2666667	4.83685809
ADAR	ncbigene:103|ensembl:ENSP00000357459	3.399386648	6.95E-05	99.78	3.189585405
ZNF726	ncbigene:730087|ensembl:ENSP00000471516	4.072304789	6.95E-05	193.5	0.171360231
BNIP3	ncbigene:664|ensembl:ENSP00000357625	3.35527247	6.93E-05	133.95	2.541008706
HIST1H3J	hgnc:HIST1H3J	3.197688134	6.88E-05	184.5365854
HIST1H3H	hgnc:HIST1H3H	3.19774711	6.86E-05	182.6639344
HIST1H3G	hgnc:HIST1H3G	3.197806086	6.85E-05	183.4132231
MCEMP1	ncbigene:199675|ensembl:ENSP00000329920	3.101026185	6.85E-05	145.7565217	0.147047297
PLXNA3	ncbigene:55558|ensembl:ENSP00000358696	3.346779901	6.79E-05	89.04347826	3.283396588
FAM192A	ncbigene:80011|ensembl:ENSP00000335808	3.669733428	6.79E-05	52.0625
FAAH2	ncbigene:158584|ensembl:ENSP00000364035	3.852677518	6.72E-05	50.33333333	1.160284845
DEFB115	ncbigene:245929|ensembl:ENSP00000383398	4.097428639	6.72E-05	29.14814815	0.444116364
ZNF205	ncbigene:7755|ensembl:ENSP00000480401	3.905107337	6.64E-05	83	2.994726465
DEFB110	ncbigene:245913|ensembl:ENSP00000360190	4.065876386	6.63E-05	29.62962963	2.336962264
LPPR3	ncbigene:79948|ensembl:ENSP00000352962	3.715439962	6.63E-05	59.55
WBSCR17	ncbigene:64409|ensembl:ENSP00000329654	4.00754895	6.60E-05	54.95
UBBP4	hgnc:UBBP4	3.143548007	6.59E-05	213.5490196
TNP2	ncbigene:7142|ensembl:ENSP00000325738	3.704293465	6.56E-05	116.1538462	0.705790588
TNFRSF10A	ncbigene:8797|ensembl:ENSP00000221132	3.242510026	6.53E-05	120.9705882	-0.553485833
SAFB	ncbigene:6294|ensembl:ENSP00000467423	3.42462845	6.53E-05	169.9032258	4.318423538
IAPP	ncbigene:3375|ensembl:ENSP00000240652	3.187780137	6.52E-05	222.3174603	1.103669065
KIAA2022	ncbigene:340533|ensembl:ENSP00000055682	3.983427695	6.52E-05	35.8
METTL20	ncbigene:254013|ensembl:ENSP00000350353	4.090764331	6.51E-05	30.6
CLEC10A	ncbigene:10462|ensembl:ENSP00000254868	3.73920736	6.45E-05	73.35294118	0.958441242
15-Sep	ncbigene:9403|ensembl:ENSP00000328729	3.80903515	6.44E-05	40.11764706
C14orf169	ncbigene:79697|ensembl:ENSP00000477507	3.826786978	6.41E-05	60.85714286
BRK1	ncbigene:55845|ensembl:ENSP00000432472	3.214378391	6.41E-05	149.0909091	4.615708333
ULBP2	ncbigene:80328|ensembl:ENSP00000356320	3.661417787	6.37E-05	70	-0.349742404
CGI-74	ncbigene:51631|ensembl:ENSP00000347005	3.738971456	6.32E-05	196.3043478
TRIM5	ncbigene:85363|ensembl:ENSP00000369373	3.269639066	6.31E-05	129.9830508	1.672171523
ARSE	ncbigene:415|ensembl:ENSP00000441417	3.953113942	6.30E-05	25.125
SPRR2B	ncbigene:6701|ensembl:ENSP00000357744	3.796886058	6.30E-05	46.39622642	2.467282511
ensembl:ENSP00000452479	ensembl:ENSP00000452479	3.291047417	6.25E-05	143.75
MT-ND5	ncbigene:4540|ensembl:ENSP00000354813	3.508846426	6.22E-05	92.41891892
ZNF3	ncbigene:7551|ensembl:ENSP00000306372	3.906345836	6.20E-05	140	3.794218128
HFE2	ncbigene:148738|ensembl:ENSP00000337014	3.331682	6.20E-05	84.97368421
HIST1H1B	ncbigene:3009|ensembl:ENSP00000330074	3.173566879	6.17E-05	172.6933333
KRBOX4	ncbigene:55634|ensembl:ENSP00000345797	4.050719509	6.12E-05	128	0.66468985
06-Mar	ncbigene:10299|ensembl:ENSP00000274140	3.348372258	6.12E-05	289.2068966
CYP3A5	ncbigene:1577|ensembl:ENSP00000222982	3.670912951	6.12E-05	44.01388889	3.187348495
SLC1A5	ncbigene:6510|ensembl:ENSP00000444408	3.624321774	6.12E-05	63.85714286	2.905849819
GAPDHS	ncbigene:26330|ensembl:ENSP00000222286	3.416253833	6.12E-05	98.91666667	3.25124705
12-Sep	ncbigene:124404|ensembl:ENSP00000268231	3.948277896	6.10E-05	23
TAF4	ncbigene:6874|ensembl:ENSP00000252996	3.2512385	6.09E-05	189.7244898	3.878648583
POTEF	ncbigene:728378|ensembl:ENSP00000350052	3.235020052	6.06E-05	138	0.001539234
RAB40A	ncbigene:142684|ensembl:ENSP00000361716	3.383404105	6.05E-05	112.119403	1.71624105
KIF4B	ncbigene:285643|ensembl:ENSP00000387875	3.182885114	6.00E-05	179.0070922	2.820172014
IL3	ncbigene:3562|ensembl:ENSP00000296870	3.142073602	5.99E-05	163.875	-1.4297119
ZFPM1	ncbigene:161882|ensembl:ENSP00000326630	3.307855626	5.98E-05	219.0714286	2.442871611
DEFB107A	hgnc:DEFB107A	4.598431234	5.97E-05	15.36363636	0.704298643
DEFB107B	ncbigene:245910|ncbigene:503614|ensembl:ENSP00000347810	4.598431234	5.97E-05	15.36363636	0.710045249
AGPAT6	ncbigene:137964|ensembl:ENSP00000380184	3.775949516	5.96E-05	41.73076923
COX6C	ncbigene:1345|ensembl:ENSP00000428895	3.50802076	5.93E-05	88.67532468	3.606817797
RPL39L	ncbigene:116832|ensembl:ENSP00000296277	3.070653456	5.93E-05	230.572093	0.38225625
SPANXA2	hgnc:SPANXA2	4.328084454	5.93E-05	9.2	-0.785301325
SPANXA1	ncbigene:30014|ncbigene:728712|ensembl:ENSP00000359550	4.328084454	5.93E-05	9.2	-0.81131457
ADCK4	ncbigene:79934|ensembl:ENSP00000315118	4.093772116	5.92E-05	20.83333333
USP17L11	ncbigene:100287178|ensembl:ENSP00000400880	3.814696862	5.91E-05	39.31818182	-0.073637445
USP17L18	ncbigene:100287364|ensembl:ENSP00000423503	3.814696862	5.91E-05	39.31818182
ensembl:ENSP00000476537	ncbigene:122651|ensembl:ENSP00000476537	4.892604388	5.90E-05	4.666666667
C14orf6	hgnc:C14orf6	4.892604388	5.90E-05	4.666666667
CD52	ncbigene:1043|ensembl:ENSP00000363330	3.554317056	5.90E-05	76.30555556	0.81621134
ADH1A	ncbigene:124|ensembl:ENSP00000209668	3.569768813	5.90E-05	61.70588235	2.794804983
C1orf167	ncbigene:284498|ensembl:ENSP00000414909	4.718919556	5.90E-05	6	0.308762859
C2orf81	uniprot:A6NN90	4.374616655	5.90E-05	24.66666667	0.976509348
XAGE1A	hgnc:XAGE1A	6.038334513	5.90E-05	2.666666667	-0.405321705
XAGE1B	ncbigene:653067|ncbigene:653220|ensembl:ENSP00000364766	6.038334513	5.90E-05	2.666666667	-0.403651163
ZNF440	ncbigene:126070|ensembl:ENSP00000305373	4.086400094	5.90E-05	181	-0.050703991
ZNF430	ncbigene:80264|ensembl:ENSP00000261560	4.086400094	5.90E-05	181	-0.004595499
PNMA3	ncbigene:29944|ensembl:ENSP00000469445	6.385232366	5.90E-05	3.5	-0.498453488
PNMA5	ncbigene:114824|ensembl:ENSP00000388850	6.385232366	5.90E-05	3.5	0.044520355
LOC154872	ncbigene:154872|ensembl:ENSP00000480627	4.718978533	5.90E-05	7.666666667
ensembl:ENSP00000262283	ncbigene:729330|ensembl:ENSP00000262283	4.923507903	5.90E-05	5.666666667
MTRNR2L10	ncbigene:100463488|ensembl:ENSP00000442159	7.03343949	5.90E-05	4.666666667
MTRNR2L8	hgnc:MTRNR2L8	7.03343949	5.90E-05	4.666666667
TMEM180	ncbigene:79847|ensembl:ENSP00000238936	4.27388535	5.90E-05	22.75
CRLF2	ncbigene:64109|ensembl:ENSP00000383641	3.482955886	5.88E-05	143.952381	-1.489160279
CEACAM1	ncbigene:634|ensembl:ENSP00000161559	3.065699457	5.87E-05	150	0.639100186
04-Sep	ncbigene:5414|ensembl:ENSP00000402000	3.722811984	5.85E-05	43.47058824
KRT83	ncbigene:3889|ensembl:ENSP00000293670	3.975406936	5.83E-05	54.96296296	3.676362319
HIST2H3A	ncbigene:126961|ncbigene:333932|ncbigene:653604|ensembl:ENSP00000385479	3.204942203	5.77E-05	186.8632479
OR3A2	ncbigene:4995|ensembl:ENSP00000386180	3.708067941	5.76E-05	410.6875	2.240853608
OR4K17	ncbigene:390436|ensembl:ENSP00000319197	3.708067941	5.76E-05	410.6875	1.305294804
FAM206A	ncbigene:54942|ensembl:ENSP00000363753	4.281729181	5.75E-05	20
PLXNB2	ncbigene:23654|ensembl:ENSP00000409171	3.586341118	5.74E-05	61.55172414	3.524413647
GPR148	ncbigene:344561|ensembl:ENSP00000308908	4.116949752	5.73E-05	50	0.703881679
OR51E2	ncbigene:81285|ensembl:ENSP00000380153	3.518223638	5.73E-05	429.3125	3.995184074
HIST2H3C	hgnc:HIST2H3C	3.188546827	5.73E-05	189.957265
XCL2	ncbigene:6846|ensembl:ENSP00000356793	3.210898797	5.72E-05	254.0994152	1.628901961
CCNB3	ncbigene:85417|ensembl:ENSP00000365210	3.393312102	5.67E-05	208.125	0.239904301
HSPA6	ncbigene:3310|ensembl:ENSP00000310219	3.244161359	5.67E-05	123.4029851	0.419766529
PLA2G2A	ncbigene:5320|ensembl:ENSP00000383364	3.476055674	5.66E-05	66.24	0.591144124
DARS	ncbigene:1615|ensembl:ENSP00000264161	3.469096485	5.65E-05	65.91428571
ZNF706	ncbigene:51123|ensembl:ENSP00000430823	3.70930644	5.58E-05	148.25	6.040426778
NARFL	ncbigene:64428|ensembl:ENSP00000251588	3.715911772	5.57E-05	55.95454545
CBR1	ncbigene:873|ensembl:ENSP00000290349	3.582684595	5.54E-05	53.08	3.813327423
CTRB1	ncbigene:1504|ensembl:ENSP00000354294	3.750707714	5.53E-05	43.25	1.607082927
HIST2H3D	hgnc:HIST2H3D	3.201049776	5.51E-05	188.2393162
DTX3L	ncbigene:151636|ensembl:ENSP00000296161	3.099079972	5.49E-05	311.5615385	1.189717789
SMIM20	ncbigene:389203|ensembl:ENSP00000427407	4.062809625	5.48E-05	166	4.323652778
PRH2	ncbigene:5554|ncbigene:5555|ensembl:ENSP00000379682	3.868895966	5.47E-05	39.5	-0.122013645
MT-CO3	ncbigene:4514|ensembl:ENSP00000354982	3.575607455	5.46E-05	78.81632653
CCBL2	ncbigene:56267|ensembl:ENSP00000260508	3.773649446	5.40E-05	41.57142857
SARS	ncbigene:6301|ensembl:ENSP00000234677	3.657584336	5.38E-05	49.45238095
INADL	uniprot:Q8NI35	3.646025006	5.36E-05	41.63157895
ensembl:ENSP00000454786	ensembl:ENSP00000454786	3.164425572	5.34E-05	248.3607595
CFH	ncbigene:3075|ensembl:ENSP00000356399	3.631398915	5.34E-05	61.625	1.467768235
ensembl:ENSP00000454746	ensembl:ENSP00000454746	3.103974994	5.32E-05	235.9036697
C9orf114	ncbigene:51490|ensembl:ENSP00000354812	3.643253126	5.30E-05	174.5
HRG	ncbigene:3273|ensembl:ENSP00000232003	3.199929229	5.29E-05	145.6	1.299179328
APOBEC3G	ncbigene:60489|ensembl:ENSP00000385057	3.392899269	5.28E-05	164.5882353	-0.322010952
ZNF133	ncbigene:7692|ensembl:ENSP00000439427	3.884229771	5.28E-05	262.5	1.298154002
H1F0	ncbigene:3005|ensembl:ENSP00000344504	3.310332626	5.25E-05	146.8163265
ensembl:ENSP00000406581	ensembl:ENSP00000406581	3.915605096	5.22E-05	95.8
KISS1	ncbigene:3814|ensembl:ENSP00000356162	3.177990092	5.21E-05	252.8727273	0.804792941
DEFB108B	ncbigene:245911|ensembl:ENSP00000333234	4.125678226	5.21E-05	25.32352941	0.552878261
CDR1	ncbigene:1038|ensembl:ENSP00000359563	3.80301958	5.20E-05	39
C2orf88	ncbigene:84281|ensembl:ENSP00000345107	4.649032791	5.20E-05	6.5	1.950972603
SELO	ncbigene:83642|ensembl:ENSP00000370288	3.855567351	5.19E-05	26.2173913
DDX3X	ncbigene:1654|ensembl:ENSP00000382840	3.261618306	5.18E-05	175.0789474	3.761035002
SRPR	ncbigene:6734|ensembl:ENSP00000328023	3.278426516	5.15E-05	279.8727273
DOPEY1	ncbigene:23033|ensembl:ENSP00000237163	3.834217976	5.13E-05	63.90909091
CMKBR6	ncbigene:1235|ensembl:ENSP00000383715	3.469037509	5.13E-05	162.24
PTCHD3	ncbigene:374308|ensembl:ENSP00000417658	4.116654871	5.09E-05	84.33333333
SCN4A	ncbigene:6329|ensembl:ENSP00000396320	3.750825666	5.08E-05	70.04	4.501955948
MKL1	ncbigene:57591|ensembl:ENSP00000347847	3.353798066	5.06E-05	102.0833333
ensembl:ENSP00000320295	ncbigene:10381|ensembl:ENSP00000320295	3.468506723	5.05E-05	89.60869565
C1orf177	ncbigene:163747|ensembl:ENSP00000360320	3.805968389	4.92E-05	36.44444444
SLC16A1	ncbigene:6566|ensembl:ENSP00000441065	4.28314461	4.87E-05	16.66666667	3.654265306
ANGPT1	ncbigene:284|ensembl:ENSP00000428340	3.160651097	4.85E-05	196.8846154	4.908502714
ABCC4	ncbigene:10257|ensembl:ENSP00000366084	3.811099316	4.80E-05	85.14285714	3.540609459
SEPN1	ncbigene:57190|ensembl:ENSP00000355141	3.873142251	4.79E-05	32.68421053
OR51A4	ncbigene:401666|ensembl:ENSP00000369731	3.719450342	4.79E-05	437.2	1.81606871
OR51A2	ncbigene:401667|ensembl:ENSP00000369729	3.719450342	4.79E-05	437.2	1.810354123
CYP2D6	ncbigene:1565|ensembl:ENSP00000353820	3.812160887	4.77E-05	35.45238095	2.737944444
UGT1A8	ncbigene:54658|ensembl:ENSP00000304845	3.651804671	4.76E-05	47.25	2.384249225
ASUN	ncbigene:55726|ensembl:ENSP00000261191	3.475878745	4.72E-05	190.6756757
KCNA5	ncbigene:3741|ensembl:ENSP00000252321	3.421679641	4.72E-05	110.3076923	2.969736186
LPA	uniprot:P08519	3.270936542	4.71E-05	128.6938776	1.878990285
ensembl:ENSP00000451145	ensembl:ENSP00000451145	3.842710545	4.70E-05	94
CCDC53	ncbigene:51019|ensembl:ENSP00000240079	3.802075961	4.67E-05	42.07692308
BTN3A1	ncbigene:11119|ensembl:ENSP00000289361	4.1821774	4.66E-05	18.71428571	0.508422687
GBP1	ncbigene:2633|ensembl:ENSP00000359504	3.249528191	4.66E-05	123.1927711	2.647818032
CYP2A13	ncbigene:1553|ensembl:ENSP00000332679	3.832507667	4.64E-05	45.55	3.381152531
FTSJ2	ncbigene:29960|ensembl:ENSP00000242257	3.792108988	4.63E-05	56.5
EIF4G2	ncbigene:1982|ensembl:ENSP00000433664	3.274828969	4.61E-05	145.7954545
PRB4	uniprot:P10163	3.884111819	4.61E-05	41.2	-0.204501323
ensembl:ENSP00000424007	ensembl:ENSP00000424007	4.242804907	4.60E-05	19.66666667
FAM35A	ncbigene:54537|ensembl:ENSP00000298784	4.242804907	4.60E-05	19.66666667
DIRC3	uniprot:C9JPN6	3.240976645	4.59E-05	278.7804878
OR11A1	ncbigene:26531|ensembl:ENSP00000366354	3.711783439	4.59E-05	437.3333333	1.697894958
HBD	ncbigene:3045|ensembl:ENSP00000369654	3.778013682	4.57E-05	28.68181818	2.685048246
PIG6	ncbigene:5625|ensembl:ENSP00000481127	3.755366832	4.57E-05	37.75
ADH1C	ncbigene:126|ensembl:ENSP00000426083	3.571125265	4.56E-05	57.88888889	2.848570447
GAR1	ncbigene:54433|ensembl:ENSP00000226796	3.411476763	4.54E-05	180.8985507	4.412112094
FAM73A	ncbigene:374986|ensembl:ENSP00000393675	4.024121255	4.53E-05	80
LOH12CR1	ncbigene:118426|ensembl:ENSP00000321546	3.99646143	4.52E-05	25.44444444
TMEM27	ncbigene:57393|ensembl:ENSP00000369699	3.655343241	4.49E-05	163.3333333
CD300A	ncbigene:11314|ensembl:ENSP00000353259	3.174569474	4.45E-05	154.8888889	-0.018192888
YEATS2	ncbigene:55689|ensembl:ENSP00000306983	3.316878981	4.43E-05	133.3333333	4.208921167
KRT1	ncbigene:3848|ensembl:ENSP00000252244	3.985255957	4.43E-05	53.39655172	2.720121766
KIAA0391	ncbigene:9692|ensembl:ENSP00000440915	3.619190847	4.42E-05	87.6
GGN	ncbigene:199720|ensembl:ENSP00000334940	3.742745931	4.40E-05	106.5	2.436646162
KHNYN	ncbigene:23351|ensembl:ENSP00000251343	3.920736023	4.36E-05	155.5	3.400066344
IGJ	ncbigene:3512|ensembl:ENSP00000254801	3.634288747	4.34E-05	56.14285714
DNAAF1	ncbigene:123872|ensembl:ENSP00000367815	3.946567587	4.34E-05	34.55	1.186214286
RAB40B	ncbigene:10966|ensembl:ENSP00000461785	3.371962727	4.33E-05	113.6323529	3.691155633
CARD8	ncbigene:22900|ensembl:ENSP00000375767	3.471514508	4.28E-05	86.64285714	0.46282509
DMP1	ncbigene:1758|ensembl:ENSP00000340935	3.139006841	4.27E-05	164.9196429	1.751140205
PROL1	ncbigene:58503|ensembl:ENSP00000382485	3.964791224	4.27E-05	29.5
SFTPD	ncbigene:6441|ensembl:ENSP00000361366	3.652571361	4.26E-05	55.64285714	2.692936851
CGB8	uniprot:Q6NT52	4.136883699	4.23E-05	59.25	2.557907843
HN1	ncbigene:51155|ensembl:ENSP00000348316	3.890304317	4.21E-05	106.75
PLA2G16	ncbigene:11145|ensembl:ENSP00000320337	3.768518519	4.21E-05	34.47619048
ZUFSP	ncbigene:221302|ensembl:ENSP00000357565	3.42386176	4.20E-05	566.7
NRGN	ncbigene:4900|ensembl:ENSP00000284292	4.035267752	4.19E-05	35.2	5.373718367
CKS2	ncbigene:1164|ensembl:ENSP00000364976	3.258492569	4.19E-05	216.4268293	5.054730159
ZNF224	ncbigene:7767|ensembl:ENSP00000337368	3.780785563	4.18E-05	138.5	1.072481308
CYP2C8	ncbigene:1558|ensembl:ENSP00000360317	3.650684124	4.16E-05	46.3	0.30522664
DPH3	ncbigene:285381|ensembl:ENSP00000419599	3.719863175	4.14E-05	33.16666667	4.621417625
CITED1	ncbigene:4435|ensembl:ENSP00000401764	3.298124558	4.13E-05	172.3928571	2.834072881
SLPI	ncbigene:6590|ensembl:ENSP00000342082	3.206239679	4.13E-05	126.34375	1.029978313
C14orf2	ncbigene:9556|ensembl:ENSP00000401770	3.679759377	4.13E-05	78.97297297
WAPAL	ncbigene:23063|ensembl:ENSP00000298767	3.194326492	4.11E-05	200.2372881
SULT2A1	ncbigene:6822|ensembl:ENSP00000222002	3.344833687	4.10E-05	133.5555556	0.714746032
06-Sep	ncbigene:23157|ensembl:ENSP00000341524	3.825843359	4.07E-05	24.83333333
FAF1	ncbigene:11124|ensembl:ENSP00000379457	3.430054258	4.07E-05	76.8	5.541640217
SGOL1	ncbigene:151648|ensembl:ENSP00000263753	3.111405992	4.06E-05	203.5886525
ensembl:ENSP00000396527	ensembl:ENSP00000396527	3.629983487	4.05E-05	159.952381
UTP14C	ncbigene:9724|ensembl:ENSP00000428619	3.179523473	4.05E-05	215.6483516	1.40333102
GLYAT	ncbigene:10249|ensembl:ENSP00000484592	3.452347252	4.04E-05	66.33333333	2.175974753
METTL13	ncbigene:51603|ensembl:ENSP00000354920	4.037567823	4.03E-05	36.71428571
MGEA5	ncbigene:10724|ensembl:ENSP00000354850	3.489561217	4.03E-05	69.4
SPRR2A	ncbigene:6700|ensembl:ENSP00000376423	3.792403869	3.99E-05	46.45283019	2.445327354
RXFP4	ncbigene:339403|ensembl:ENSP00000357301	3.226704411	3.95E-05	278.6781116	1.662967228
ZNF490	ncbigene:57474|ensembl:ENSP00000311521	4.032377919	3.92E-05	136.6666667	0.639055901
REST	ncbigene:5978|ensembl:ENSP00000311816	3.272292994	3.90E-05	205.9855072	2.443790684
NAA60	ncbigene:79903|ensembl:ENSP00000385903	3.634819533	3.90E-05	69.27272727	4.975369826
CTAG1B	hgnc:CTAG1B	4.299834867	3.90E-05	11	-0.327398058
CTAG1A	ncbigene:1485|ncbigene:246100|ensembl:ENSP00000469441	4.299834867	3.90E-05	11	-0.205082883
TNKS1BP1	ncbigene:85456|ensembl:ENSP00000437271	3.350849257	3.89E-05	113.2758621	1.916163671
SLMO1	ncbigene:10650|ensembl:ENSP00000404700	3.523767398	3.88E-05	199
SLC7A13	ncbigene:157724|ensembl:ENSP00000297524	4.103385232	3.88E-05	34.5	1.147186844
NBAS	ncbigene:51594|ensembl:ENSP00000281513	3.464791224	3.87E-05	144.2658228	3.127107591
B3GALTL	ncbigene:145173|ensembl:ENSP00000343002	3.738322718	3.85E-05	49.42105263
03-Mar	ncbigene:115123|ensembl:ENSP00000309141	3.503420618	3.83E-05	125.75
CLEC4C	ncbigene:170482|ensembl:ENSP00000440428	3.176220807	3.83E-05	147.2	0.057156156
ZNF786	ncbigene:136051|ensembl:ENSP00000417470	4.074722812	3.75E-05	185	1.238309937
DHFRL1	ncbigene:200895|ensembl:ENSP00000377768	3.574899741	3.72E-05	51.42307692
LPPR2	ncbigene:64748|ensembl:ENSP00000466898	3.923920736	3.72E-05	42.11111111
NBPF12	ncbigene:55672|ensembl:ENSP00000478609	3.946036801	3.71E-05	24	-0.11849159
SPDYE1	ncbigene:285955|ensembl:ENSP00000258704	3.666548714	3.70E-05	301	0.516150725
MT-ATP8	ncbigene:4509|ensembl:ENSP00000355265	3.642604388	3.68E-05	71.5
CYP2C18	ncbigene:1562|ensembl:ENSP00000285979	3.769344185	3.66E-05	47.48780488	0.652779324
CYLC2	ncbigene:1539|ensembl:ENSP00000420256	4.139832508	3.65E-05	103.5	0.828474227
C12orf5	ncbigene:57103|ensembl:ENSP00000179259	3.418435952	3.64E-05	83.31818182
KLRC2	ncbigene:3822|ensembl:ENSP00000371327	3.382578438	3.63E-05	152.575	0.584081944
MAP6	ncbigene:4135|ensembl:ENSP00000307093	4.296001415	3.63E-05	7.142857143	2.510761595
MZT2A	ncbigene:653784|ensembl:ENSP00000311500	3.175572069	3.61E-05	177.5542169	3.247002045
MADCAM1	ncbigene:8174|ensembl:ENSP00000215637	3.50802076	3.60E-05	151.6	0.984938409
CXCL3	ncbigene:2921|ensembl:ENSP00000296026	3.151745695	3.59E-05	282.3076923	1.630944118
SELT	ncbigene:51714|ensembl:ENSP00000418910	3.842592593	3.57E-05	31.19047619
PVRL1	ncbigene:5818|ensembl:ENSP00000264025	3.496166549	3.56E-05	97.61538462
C14orf1	ncbigene:11161|ensembl:ENSP00000256319	3.943795707	3.54E-05	29.4375
TCEB3	ncbigene:6924|ensembl:ENSP00000395574	3.373790988	3.52E-05	228.6086957
MINOS1	ncbigene:440574|ensembl:ENSP00000325562	3.763505544	3.52E-05	42.9
ZSCAN21	ncbigene:7589|ensembl:ENSP00000292450	4.104210899	3.52E-05	15.88888889	3.546025802
RAET1G	ncbigene:353091|ensembl:ENSP00000356329	3.676338759	3.52E-05	71.57142857	-0.22378439
ZNF320	ncbigene:162967|ensembl:ENSP00000473091	4.044350083	3.49E-05	134.6666667	0.083455253
KIAA1715	ncbigene:80856|ensembl:ENSP00000272748	4.398560981	3.46E-05	15.25
KCNE1L	ncbigene:23630|ensembl:ENSP00000361173	3.720452937	3.45E-05	37.125
IGHV4-38-2	uniprot:P0DP08	3.400389243	3.45E-05	92.21875
FAM90A1	ncbigene:55138|ensembl:ENSP00000445418	4.224581269	3.41E-05	14.75	-0.008316088
VWA1	ncbigene:64856|ensembl:ENSP00000417185	3.155284265	3.38E-05	165.7155963	2.836728148
03-Sep	ncbigene:55964|ensembl:ENSP00000379704	3.849846662	3.38E-05	25.6
SPRR1A	ncbigene:6698|ensembl:ENSP00000357751	3.796650153	3.36E-05	47.33962264	2.584244526
TGIF2LX	ncbigene:90316|ensembl:ENSP00000453704	4.373378155	3.35E-05	7.5	-0.711442466
UGT2B10	ncbigene:7365|ensembl:ENSP00000265403	3.748702524	3.30E-05	52.41935484	1.248100559
PNPLA1	ncbigene:285848|ensembl:ENSP00000378072	4.131752772	3.30E-05	16.22222222	1.842387481
TFDP3	ncbigene:51270|ensembl:ENSP00000385461	3.762620901	3.30E-05	57.28571429	0.097973813
TEX13A	ncbigene:56157|ensembl:ENSP00000471604	3.732955886	3.28E-05	133.7058824	0.176534733
ensembl:ENSP00000387760	ensembl:ENSP00000387760	3.308504364	3.23E-05	146.3703704
MBL2	ncbigene:4153|ensembl:ENSP00000363079	3.537980656	3.23E-05	70.05263158
CCDC155	ncbigene:147872|ensembl:ENSP00000404220	4.025536683	3.20E-05	29.5	2.860560907
IDI2	ncbigene:91734|ensembl:ENSP00000277517	3.887827318	3.20E-05	33.77777778	1.022168571
NCR2	ncbigene:9436|ensembl:ENSP00000362181	3.697806086	3.20E-05	50	0.24340423
ISPD	ncbigene:729920|ensembl:ENSP00000385478	4.156050955	3.19E-05	24.05882353
INO80	ncbigene:54617|ensembl:ENSP00000355205	3.368778014	3.18E-05	132.7662338	5.256088547
RAET1L	ncbigene:154064|ensembl:ENSP00000356310	3.676515688	3.16E-05	72.39130435	-0.344624835
H1FOO	ncbigene:132243|ensembl:ENSP00000319799	3.748053786	3.14E-05	31.81818182
NAP1L5	ncbigene:266812|ensembl:ENSP00000320488	4.108928993	3.14E-05	43.4	1.514110307
MT1A	ncbigene:4489|ensembl:ENSP00000478425	3.903750885	3.13E-05	41.8	1.227060606
FAM26D	ncbigene:221301|ensembl:ENSP00000385836	3.95777306	3.12E-05	35.18181818
UGT2B7	ncbigene:7364|ensembl:ENSP00000304811	3.665723048	3.12E-05	52.86842105	1.439864312
SIGLEC9	ncbigene:27180|ensembl:ENSP00000413861	4.579794763	3.10E-05	11	-0.190692098
UGT2B15	ncbigene:7366|ensembl:ENSP00000341045	3.703408823	3.09E-05	49.28947368	2.122127396
CCL4L1	ncbigene:388372|ncbigene:9560|ensembl:ENSP00000483609	3.180761972	3.07E-05	281.9570815
CX3CL1	ncbigene:6376|ensembl:ENSP00000006053	3.175159236	3.06E-05	280.7222222	1.168904643
CCDC132	ncbigene:55610|ensembl:ENSP00000307666	3.92940552	3.06E-05	54.7
LCE1A	ncbigene:353131|ensembl:ENSP00000334869	4.164956358	3.05E-05	45.025	0.754839763
PLAGL1	ncbigene:5325|ensembl:ENSP00000353734	3.469273414	3.05E-05	228.5
OR6C2	ncbigene:341416|ensembl:ENSP00000323606	3.595836282	3.04E-05	448.6666667	0.276276776
MYL5	ncbigene:4636|ensembl:ENSP00000383023	3.447924039	3.04E-05	72.92156863	1.096610909
PAPD5	ncbigene:64282|ensembl:ENSP00000396995	3.532908705	3.04E-05	122.7142857
SPG20	ncbigene:23111|ensembl:ENSP00000414147	3.598903043	3.03E-05	77.53846154
C10orf32	ncbigene:119032|ensembl:ENSP00000342331	3.994692144	3.00E-05	25.44444444
PRR20D	hgnc:PRR20D	5.008846426	3.00E-05	5.2	-0.645345697
SEC63	ncbigene:11231|ensembl:ENSP00000357998	3.502653928	2.99E-05	95.16666667	5.064128855
ABO	ncbigene:28|ensembl:ENSP00000483018	3.782495872	2.99E-05	41.3	0.759470696
C6orf106	ncbigene:64771|ensembl:ENSP00000363135	3.9007431	2.98E-05	59.33333333
HIST1H1A	ncbigene:3024|ensembl:ENSP00000244573	3.400035386	2.93E-05	128.3846154
PDDC1	ncbigene:347862|ensembl:ENSP00000321691	4.46408351	2.92E-05	4.25
MT-CO1	ncbigene:4512|ensembl:ENSP00000354499	3.596131163	2.92E-05	79.26785714
KIR3DL2	ncbigene:3812|ensembl:ENSP00000325525	3.553609342	2.90E-05	110	-0.072919516
NKTR	ncbigene:4820|ensembl:ENSP00000232978	3.466442557	2.88E-05	100.4	3.096267909
FAM21C	ncbigene:253725|ensembl:ENSP00000363482	3.782142015	2.88E-05	51.21428571
KRT2	ncbigene:3849|ensembl:ENSP00000310861	4.003656523	2.87E-05	53.49090909	2.423686605
TMSB4X	ncbigene:7114|ensembl:ENSP00000370010	3.189018636	2.86E-05	153.6027397	4.509286713
EVI2B	ncbigene:2124|ensembl:ENSP00000333779	3.821302194	2.86E-05	58.66666667	1.611762398
IQCF1	ncbigene:132141|ensembl:ENSP00000307958	4.298537391	2.86E-05	8.75	1.219840694
PLA2G4C	ncbigene:8605|ensembl:ENSP00000472546	3.60002359	2.85E-05	74.64705882	0.383453254
HIST1H4G	ncbigene:8369|ensembl:ENSP00000477870	3.651804671	2.85E-05	115.4230769
AGPAT9	ncbigene:84803|ensembl:ENSP00000482571	3.828615239	2.83E-05	34.04166667
SPRR2D	ncbigene:6703|ensembl:ENSP00000357746	3.801191319	2.82E-05	47.21153846	2.372053812
SPRR2F	ncbigene:6705|ensembl:ENSP00000418193	3.801191319	2.82E-05	47.21153846	2.384340807
SPRR2E	ncbigene:6704|ensembl:ENSP00000357740	3.801191319	2.82E-05	47.21153846	2.454130045
SPRR2G	ncbigene:6706|ensembl:ENSP00000357737	3.801191319	2.82E-05	47.21153846	0.150876106
FOLR4	ncbigene:390243|ensembl:ENSP00000332963	3.686128804	2.82E-05	74.48484848
USMG5	ncbigene:84833|ensembl:ENSP00000358840	3.608162302	2.81E-05	89.04761905
ensembl:ENSP00000452549	ensembl:ENSP00000452549	3.788629394	2.76E-05	104.8947368
SSX4	hgnc:SSX4	3.788924275	2.76E-05	36.28571429	-0.476553299
HRSP12	ncbigene:10247|ensembl:ENSP00000254878	3.793288511	2.75E-05	76.45454545
MXRA7	ncbigene:439921|ensembl:ENSP00000348050	4.151037981	2.74E-05	56.5	2.619752773
HIST2H2AA3	ncbigene:723790|ncbigene:8337|ensembl:ENSP00000475814	3.194857278	2.73E-05	181.0740741
PLA2G10	ncbigene:8399|ensembl:ENSP00000393847	3.667020524	2.73E-05	46.54166667	1.422700389
ZNF713	uniprot:Q8N859	4.023472517	2.72E-05	131	2.078878338
NCR3	ncbigene:259197|ensembl:ENSP00000342156	3.729299363	2.72E-05	53.34782609	1.246123794
ZNF613	ncbigene:79898|ensembl:ENSP00000293471	4.080266572	2.71E-05	181.5	1.579773262
DFNA5	ncbigene:1687|ensembl:ENSP00000339587	3.660710073	2.70E-05	302.5
BAZ1B	ncbigene:9031|ensembl:ENSP00000342434	3.274062279	2.69E-05	248.1014493	4.559395318
PRM2	ncbigene:5620|ensembl:ENSP00000403681	3.893135173	2.69E-05	45.57142857	0.394157729
KIAA1033	ncbigene:23325|ensembl:ENSP00000484713	3.70529606	2.69E-05	66.33333333
ZNF208	ncbigene:7757|ensembl:ENSP00000380315	4.02589054	2.68E-05	140.3333333	-0.399117388
TAS2R50	ncbigene:259296|ensembl:ENSP00000424040	3.22888653	2.68E-05	282.3744493	0.715089602
ZNF230	ncbigene:7773|ensembl:ENSP00000409318	3.800837462	2.68E-05	267.5	1.175506593
KRT6B	ncbigene:3854|ensembl:ENSP00000252252	4.016690257	2.67E-05	52.28070175	2.286646447
MT-ND1	ncbigene:4535|ensembl:ENSP00000354687	3.568471338	2.67E-05	91.36363636
HIST2H2BF	ncbigene:440689|ensembl:ENSP00000445831	3.219037509	2.66E-05	242.8817204
LDHAL6B	ncbigene:92483|ensembl:ENSP00000302393	3.570476527	2.65E-05	63.91176471	1.094715652
C10orf2	ncbigene:56652|ensembl:ENSP00000309595	3.754600142	2.65E-05	36.76470588
RFPL3S	uniprot:P0C7P2	4.19698042	2.64E-05	13.6
BEST1	ncbigene:7439|ensembl:ENSP00000399709	3.713906582	2.64E-05	47.3	2.277405451
C9	ncbigene:735|ensembl:ENSP00000263408	3.41029724	2.63E-05	91	1.414461137
ITLN1	ncbigene:55600|ensembl:ENSP00000323587	3.748938429	2.61E-05	54	2.030063918
BEX1	ncbigene:55859|ensembl:ENSP00000361813	3.686541637	2.57E-05	77.25	1.001005236
IFITM1	ncbigene:8519|ensembl:ENSP00000386187	3.375678226	2.56E-05	105.1041667	0.107987047
CXCL5	ncbigene:6374|ensembl:ENSP00000296027	3.196921444	2.54E-05	276.9411765	1.374720222
DEFA5	ncbigene:1670|ensembl:ENSP00000329890	3.937249351	2.53E-05	31.83333333	0.577047782
TNFSF9	ncbigene:8744|ensembl:ENSP00000245817	3.724699222	2.53E-05	63	0.296942085
GPR124	ncbigene:25960|ensembl:ENSP00000406367	3.732778957	2.52E-05	92.57142857
HIRIP3	ncbigene:8479|ensembl:ENSP00000279392	3.771939137	2.50E-05	118.125	2.047694526
MS4A4A	ncbigene:51338|ensembl:ENSP00000338648	3.872965322	2.50E-05	49.6	0.913628342
EPPK1	ncbigene:83481|ensembl:ENSP00000484472	3.629688606	2.46E-05	186.2	1.50116515
FAM58A	ncbigene:92002|ensembl:ENSP00000402949	3.604623732	2.45E-05	136.6363636
NDNL2	ncbigene:56160|ensembl:ENSP00000330694	3.455237084	2.45E-05	134.6842105
HDHD1	ncbigene:8226|ensembl:ENSP00000396452	3.801958009	2.43E-05	45.5
PPAPDC1B	ncbigene:84513|ensembl:ENSP00000392553	3.678697806	2.42E-05	51.69230769
WASH2P	uniprot:Q6VEQ5	3.895199339	2.41E-05	44.1
MUC17	ncbigene:140453|ensembl:ENSP00000302716	3.793819297	2.41E-05	36.16129032	-1.581702084
MUC12	ncbigene:10071|ensembl:ENSP00000441929	3.793819297	2.41E-05	36.16129032	-0.923683981
MUC21	ncbigene:394263|ensembl:ENSP00000365473	3.793819297	2.41E-05	36.16129032	-0.855140105
MUC3A	ncbigene:4584|ensembl:ENSP00000368771	3.793819297	2.41E-05	36.16129032	-0.033316567
LDHAL6A	ncbigene:160287|ensembl:ENSP00000280706	3.574840764	2.41E-05	64.9375	0.771745862
PSG3	ncbigene:5671|ensembl:ENSP00000332215	3.688546827	2.39E-05	89.9	-0.046713196
OR5M11	ncbigene:219487|ensembl:ENSP00000432417	3.646850672	2.39E-05	448.0666667	2.650385033
CYP11B1	ncbigene:1584|ensembl:ENSP00000292427	3.69774711	2.37E-05	52.56521739	2.052193798
ZNF597	ncbigene:146434|ensembl:ENSP00000301744	3.827494692	2.37E-05	79.55555556	1.207686092
KRT10	ncbigene:3858|ensembl:ENSP00000269576	3.987732956	2.36E-05	54.26315789	2.990202574
GZMH	ncbigene:2999|ensembl:ENSP00000216338	3.582507667	2.35E-05	88.14285714	0.755838371
ZFYVE16	ncbigene:9765|ensembl:ENSP00000337159	3.43418259	2.35E-05	90.16666667	2.834836177
OR4F15	ncbigene:390649|ensembl:ENSP00000333184	3.696272706	2.34E-05	437	2.361539767
UGT2B11	ncbigene:10720|ensembl:ENSP00000387683	3.761677282	2.34E-05	51.4137931	1.378395911
ensembl:ENSP00000461324	ncbigene:1468|ensembl:ENSP00000461324	3.519757018	2.33E-05	235.3150685
FAM49B	ncbigene:51571|ensembl:ENSP00000429150	3.225230007	2.31E-05	158.8181818	5.534278818
RLN2	ncbigene:6019|ensembl:ENSP00000371040	3.340705355	2.30E-05	220.1666667	0.011295053
TIRAP	ncbigene:114609|ensembl:ENSP00000376445	3.329735787	2.30E-05	96.19444444	2.469713687
ensembl:ENSP00000371886	ensembl:ENSP00000371886	3.630455296	2.29E-05	66.65
LEPRE1	ncbigene:64175|ensembl:ENSP00000236040	3.728355744	2.29E-05	71.09090909
SFTA3	ncbigene:253970|ensembl:ENSP00000428331	3.70576787	2.29E-05	53.66666667
CATSPER1	ncbigene:117144|ensembl:ENSP00000309052	3.699044586	2.28E-05	53.42424242	0.915226683
IFNA2	ncbigene:3440|ensembl:ENSP00000369554	3.248112762	2.26E-05	129.2093023	0.363385289
IFNA10	ncbigene:3446|ensembl:ENSP00000369566	3.353149328	2.25E-05	142.8571429	0.296017422
SELPLG	ncbigene:6404|ensembl:ENSP00000228463	3.770051899	2.24E-05	94.66666667	0.056423974
GATS	ncbigene:352954|ensembl:ENSP00000389760	4.801958009	2.23E-05	7
FUK	ncbigene:197258|ensembl:ENSP00000288078	4.038216561	2.22E-05	34.44444444
C2orf57	ncbigene:165100|ensembl:ENSP00000315557	4.489561217	2.20E-05	18
ZNF223	ncbigene:7766|ensembl:ENSP00000401947	3.821125265	2.20E-05	127	1.202325597
MT1M	ncbigene:4499|ensembl:ENSP00000369146	3.903809861	2.18E-05	50.25	1.359156566
SGOL2	ncbigene:151246|ensembl:ENSP00000350447	3.126209012	2.18E-05	215.3571429
SPRR4	ncbigene:163778|ensembl:ENSP00000332163	3.948041991	2.16E-05	35.66666667	1.569217213
UGT2B4	ncbigene:7363|ensembl:ENSP00000305221	3.741743336	2.15E-05	52.25	1.214930478
CETP	ncbigene:1071|ensembl:ENSP00000200676	3.331446096	2.15E-05	109.9189189	0.842239974
GSTA3	ncbigene:2940|ensembl:ENSP00000211122	3.625383345	2.14E-05	53.27659574	2.351318903
C16orf45	ncbigene:89927|ensembl:ENSP00000300006	3.738381694	2.14E-05	100.125
NPPB	ncbigene:4879|ensembl:ENSP00000365651	3.658527955	2.13E-05	49	0.103443645
IFITM3	ncbigene:10410|ensembl:ENSP00000382707	3.491389479	2.13E-05	102.7209302	0.141502439
OSM	ncbigene:5008|ensembl:ENSP00000215781	3.329912715	2.12E-05	127.8684211	0.588904021
ZFR	ncbigene:51663|ensembl:ENSP00000265069	3.834748762	2.12E-05	80.6	5.592829047
ADCK3	ncbigene:56997|ensembl:ENSP00000355741	4.205649917	2.12E-05	18.53846154
ensembl:ENSP00000433967	ncbigene:10548|ensembl:ENSP00000433967	3.624203822	2.11E-05	221.1818182
NPAP1	ncbigene:23742|ensembl:ENSP00000333735	4.23997405	2.10E-05	7	-0.013216403
SUMO4	ncbigene:387082|ensembl:ENSP00000318635	3.318176457	2.10E-05	127	0.070260274
FPR3	ncbigene:2359|ensembl:ENSP00000341821	3.223873555	2.09E-05	285.3777778	1.196644465
ensembl:ENSP00000377747	ncbigene:1106|ensembl:ENSP00000377747	4.100200519	2.08E-05	90
ARL17B	ncbigene:100506084|ncbigene:100996709|ncbigene:51326|ensembl:ENSP00000404247	3.783262562	2.02E-05	55.77777778	1.620201465
ensembl:ENSP00000409924	ensembl:ENSP00000409924	3.514920972	2.01E-05	113
CD46	ncbigene:4179|ensembl:ENSP00000313875	3.562396792	2.01E-05	84.69230769	0.357703046
CRIP1	ncbigene:1396|ensembl:ENSP00000332449	3.695329087	2.01E-05	48	4.276608
FAM71B	ncbigene:153745|ensembl:ENSP00000305596	5.408704883	2.00E-05	4	1.174212486
LGALS7B	hgnc:LGALS7B	4.016808209	2.00E-05	41.66666667	2.223103044
LGALS7	ncbigene:3963|ncbigene:653499|ensembl:ENSP00000367891	4.016808209	2.00E-05	41.66666667	2.259592506
PABPC3	ncbigene:5042|ensembl:ENSP00000281589	3.55579146	2.00E-05	118	0.649795263
NACA2	ncbigene:342538|ensembl:ENSP00000427802	3.41631281	1.99E-05	201.4285714	0.063730061
TICAM1	ncbigene:148022|ensembl:ENSP00000248244	3.199339467	1.99E-05	244.173913	1.078299113
FAM60A	ncbigene:58516|ensembl:ENSP00000337477	3.501828261	1.97E-05	109.9069767
FUCA1	ncbigene:2517|ensembl:ENSP00000363603	3.096367068	1.97E-05	144.4367816	3.123312631
RAB40AL	ncbigene:282808|ensembl:ENSP00000218249	3.704647322	1.97E-05	121.6666667	1.774942925
MT-ND4	ncbigene:4538|ensembl:ENSP00000354961	3.660474168	1.96E-05	88.50684932
SYNC	ncbigene:81493|ensembl:ENSP00000386439	3.87485256	1.95E-05	30.14285714	3.037957794
HIST1H1C	ncbigene:3006|ensembl:ENSP00000339566	3.399858457	1.95E-05	144.9393939
GLYATL1	ncbigene:92292|ensembl:ENSP00000300079	3.56334041	1.95E-05	129.2727273	0.002797087
GSTM3	ncbigene:2947|ensembl:ENSP00000256594	3.630219391	1.95E-05	53.4893617	4.181892958
KHDC3L	ncbigene:154288|ensembl:ENSP00000359392	4.867008728	1.95E-05	4.25	0.491381381
TEX35	ncbigene:84066|ensembl:ENSP00000323795	4.679759377	1.94E-05	6.75	1.830945799
CXCL16	ncbigene:58191|ensembl:ENSP00000293778	3.222635055	1.94E-05	283.7753304	0.191608917
TNFRSF13C	ncbigene:115650|ensembl:ENSP00000291232	3.319414956	1.94E-05	187.7058824	1.932694885
CSB-PGBD3	ncbigene:2074|ensembl:ENSP00000423550	3.423507903	1.92E-05	187.0714286
FBXO27	ncbigene:126433|ensembl:ENSP00000292853	3.086577023	1.92E-05	294.4414716	1.165548165
ensembl:ENSP00000400168	ncbigene:100526740|ensembl:ENSP00000400168	3.772646851	1.90E-05	86.15
CSN3	ncbigene:1448|ensembl:ENSP00000304822	3.891778721	1.89E-05	27.66666667	0.549131907
ZKSCAN5	ncbigene:23660|ensembl:ENSP00000377725	3.973165841	1.89E-05	139.75	3.311304245
CDC42BPA	ncbigene:8476|ensembl:ENSP00000355731	3.65027129	1.87E-05	137.2	4.634302413
MT-ND4L	ncbigene:4539|ensembl:ENSP00000354728	3.577494692	1.86E-05	99.36065574
GPX6	ncbigene:257202|ensembl:ENSP00000354581	3.609518754	1.86E-05	54.4137931	2.562093294
MT-ND2	ncbigene:4536|ensembl:ENSP00000355046	3.662066525	1.85E-05	88
ZNF195	ncbigene:7748|ensembl:ENSP00000382511	4.007195093	1.83E-05	192.5	0.243681818
ZFP1	ncbigene:162239|ensembl:ENSP00000377080	4.08616419	1.82E-05	181	3.292856796
SOHLH1	ncbigene:402381|ensembl:ENSP00000404438	4.653161123	1.82E-05	6.857142857	0.484082776
UBD	ncbigene:10537|ensembl:ENSP00000366249	3.283852324	1.80E-05	209.109589	0.869343874
UGT2A3	ncbigene:79799|ensembl:ENSP00000251566	3.735904695	1.79E-05	53	1.643811567
SMCP	ncbigene:4184|ensembl:ENSP00000357754	4.318648266	1.79E-05	25.2	0.062239437
CMTM2	ncbigene:146225|ensembl:ENSP00000268595	4.09495164	1.79E-05	32.6	0.399273919
DAK	ncbigene:26007|ensembl:ENSP00000378360	3.668671857	1.78E-05	83.30769231
CD248	ncbigene:57124|ensembl:ENSP00000308117	3.657584336	1.78E-05	83.85714286	2.868940737
ZNF483	ncbigene:158399|ensembl:ENSP00000311679	4.058150507	1.78E-05	49.66666667	2.244712195
MYEOV2	hgnc:MYEOV2	3.409707478	1.77E-05	203.1764706
DNAH12	uniprot:J3QTM1	3.54069356	1.77E-05	133.3333333	3.188284908
MT1E	ncbigene:4493|ensembl:ENSP00000307706	4.254600142	1.77E-05	19.5	0.444808673
STRA13	ncbigene:201254|ensembl:ENSP00000376168	3.267397971	1.76E-05	245.6744186
COX7A1	ncbigene:1346|ensembl:ENSP00000292907	3.708775655	1.76E-05	81.78787879	3.332578125
MT1X	ncbigene:4501|ensembl:ENSP00000377995	4.254600142	1.75E-05	19.625	3.119808081
MT1H	ncbigene:4496|ensembl:ENSP00000330587	4.254600142	1.75E-05	19.625	1.258626263
GSTM2	ncbigene:2946|ensembl:ENSP00000241337	3.619190847	1.75E-05	54.37777778	1.935159652
ZNRF4	ncbigene:148066|ensembl:ENSP00000222033	3.978945506	1.75E-05	68.4	1.050939722
CTSV	ncbigene:1515|ensembl:ENSP00000445052	3.620193442	1.73E-05	127.75	2.760315586
CHGA	ncbigene:1113|ensembl:ENSP00000216492	3.538098608	1.73E-05	148.4736842	2.064215505
HGNC:9982	ncbigene:5989|ensembl:ENSP00000254325	3.771762208	1.72E-05	84
ZNF436	ncbigene:80818|ensembl:ENSP00000313582	3.959542345	1.71E-05	102.75	4.549207719
GRASP	ncbigene:160622|ensembl:ENSP00000293662	3.662479358	1.71E-05	47.33333333	4.030682787
MARCKS	ncbigene:4082|ensembl:ENSP00000478061	3.500471809	1.70E-05	101.3076923	3.030154916
UGT2B28	ncbigene:54490|ensembl:ENSP00000334276	3.752241095	1.70E-05	55.90909091	1.367084882
TSSC1	ncbigene:7260|ensembl:ENSP00000371559	3.892781316	1.70E-05	45.09090909
NCAPD3	ncbigene:23310|ensembl:ENSP00000433681	3.355036565	1.69E-05	279.9454545	2.841100712
ZAK	ncbigene:51776|ensembl:ENSP00000364361	3.769933947	1.69E-05	49.6
ASCL2	ncbigene:430|ensembl:ENSP00000332293	3.786860109	1.67E-05	65.33333333	2.940076792
ZNF232	ncbigene:7775|ensembl:ENSP00000250076	4.350082567	1.66E-05	13	1.028310141
C19orf40	ncbigene:91442|ensembl:ENSP00000466121	3.312337816	1.65E-05	191.9259259
EIF5AL1	ncbigene:143244|ensembl:ENSP00000430706	3.315286624	1.65E-05	287.9807692	3.007842217
SLC10A4	ncbigene:201780|ensembl:ENSP00000273861	5.326728002	1.65E-05	5	3.552758673
ensembl:ENSP00000433415	ensembl:ENSP00000433415	3.553196509	1.64E-05	57.39534884
KIR2DL1	ncbigene:3802|ensembl:ENSP00000336769	3.558091531	1.64E-05	87.57142857	-0.113716404
CCL13	ncbigene:6357|ensembl:ENSP00000225844	3.197688134	1.64E-05	283.8034934	-0.040692557
MT1G	ncbigene:4495|ensembl:ENSP00000391397	4.284795942	1.64E-05	21.85714286	1.229532338
PRKCDBP	ncbigene:112464|ensembl:ENSP00000307292	3.506428403	1.63E-05	81.90909091
ZKSCAN1	ncbigene:7586|ensembl:ENSP00000323148	3.934772352	1.62E-05	108.75	4.240421145
GBP2	ncbigene:2634|ensembl:ENSP00000359497	3.246874263	1.62E-05	111.3	1.554159141
MAGEL2	ncbigene:54551|ensembl:ENSP00000433433	3.754953999	1.62E-05	94.57142857	1.98448082
VN1R1	ncbigene:57191|ensembl:ENSP00000322339	3.875855155	1.61E-05	82.33333333	-0.070870544
LEPREL2	ncbigene:10536|ensembl:ENSP00000478600	3.72163246	1.58E-05	75.04
SLCO1B3	ncbigene:28234|ensembl:ENSP00000261196	4.021703232	1.58E-05	15.8	1.839056813
ensembl:ENSP00000441269	ensembl:ENSP00000441269	4.021703232	1.58E-05	15.8
AKR1C2	ncbigene:1646|ensembl:ENSP00000370129	4.015333805	1.57E-05	31	0.87434623
08-Sep	ncbigene:23176|ensembl:ENSP00000367991	3.859695683	1.55E-05	28.53333333
UGT1A5	ncbigene:54579|ensembl:ENSP00000362513	3.73443029	1.54E-05	55.5862069	2.39776
ATP5S	ncbigene:27109|ensembl:ENSP00000308334	3.728709601	1.54E-05	84.33333333
PMAIP1	ncbigene:5366|ensembl:ENSP00000326119	3.330502477	1.54E-05	119.7692308	2.358526012
CD300C	ncbigene:10871|ensembl:ENSP00000329507	3.56457891	1.53E-05	61.58823529	-0.074088278
ISY1-RAB43	ncbigene:100534599|ncbigene:57461|ensembl:ENSP00000411822	3.511854211	1.53E-05	202.8888889	4.307977011
PCTP	ncbigene:58488|ensembl:ENSP00000268896	4.244338287	1.53E-05	9.777777778	2.642704036
ZNF689	ncbigene:115509|ensembl:ENSP00000287461	3.965145081	1.52E-05	258	4.418741254
ensembl:ENSP00000470383	ensembl:ENSP00000470383	3.881457891	1.52E-05	50.90909091
CHIA	ncbigene:27159|ensembl:ENSP00000358755	3.664602501	1.51E-05	51.22222222	1.537915254
PAK7	ncbigene:57144|ensembl:ENSP00000367686	3.251002595	1.51E-05	149.4
PHLDA2	ncbigene:7262|ensembl:ENSP00000319231	3.94898561	1.51E-05	20.71428571	2.983812095
VPS72	ncbigene:6944|ensembl:ENSP00000346464	3.52188016	1.50E-05	137.6111111
NANOS2	ncbigene:339345|ensembl:ENSP00000341021	3.844243925	1.50E-05	35.94117647	2.798111639
OSBPL7	ncbigene:114881|ensembl:ENSP00000007414	4.155166313	1.49E-05	28	4.558781047
CEACAM6	ncbigene:4680|ensembl:ENSP00000199764	3.269874971	1.48E-05	133.8421053	0.220782938
CFHR1	ncbigene:3078|ensembl:ENSP00000314299	3.61405992	1.48E-05	66.5	1.16179646
GPR32	ncbigene:2854|ensembl:ENSP00000270590	3.340882284	1.48E-05	221.7435897	0.12103907
IFNA21	ncbigene:3452|ensembl:ENSP00000369574	3.341354093	1.47E-05	116.45	0.200383275
TUBA3C	ncbigene:113457|ncbigene:7278|ensembl:ENSP00000382982	3.492981835	1.47E-05	94.73076923	3.886948478
KIR3DL1	ncbigene:3811|ensembl:ENSP00000375608	3.560863411	1.47E-05	91.88461538	-0.110167761
OR52E4	ncbigene:390081|ensembl:ENSP00000321426	3.69297004	1.47E-05	438.7333333	2.257565217
UGT1A4	ncbigene:54657|ensembl:ENSP00000362508	3.726409531	1.46E-05	54.22222222	2.422525538
KRT86	ncbigene:3892|ensembl:ENSP00000444533	4.01155933	1.46E-05	54.14814815
ZNF782	ncbigene:158431|ensembl:ENSP00000419397	4.084689785	1.46E-05	181.5	0.749556238
C2orf47	ncbigene:79568|ensembl:ENSP00000295079	3.906404812	1.44E-05	33.33333333
GSTM5	ncbigene:2949|ensembl:ENSP00000256593	3.641542817	1.43E-05	54.59459459	0.991075472
SETD8	ncbigene:387893|ensembl:ENSP00000384629	3.353621137	1.42E-05	254.5098039
UGT1A3	ncbigene:54659|ensembl:ENSP00000418532	3.73767398	1.41E-05	52.43243243	2.453523077
CASP4	ncbigene:837|ensembl:ENSP00000388566	3.446272706	1.41E-05	99.47826087	1.282455403
PPAPDC2	ncbigene:403313|ensembl:ENSP00000371307	4.445270111	1.41E-05	10.5
OR51E1	ncbigene:143503|ensembl:ENSP00000380155	3.651450814	1.41E-05	440.7333333	4.04219563
ESX1	ncbigene:80712|ensembl:ENSP00000361669	4.132755367	1.41E-05	23.5	-0.610118836
C18orf8	ncbigene:29919|ensembl:ENSP00000269221	3.98920736	1.41E-05	39.66666667
RNASE1	ncbigene:6035|ensembl:ENSP00000381057	3.875442321	1.40E-05	30.6	1.957802105
TCEAL4	ncbigene:79921|ensembl:ENSP00000361712	5.264567115	1.39E-05	4	0.81023773
POX2	uniprot:A0A087WWM6	4.065699457	1.38E-05	27.5
AKR1C1	ncbigene:1645|ensembl:ENSP00000370254	3.918318	1.38E-05	40.55172414	0.821124008
APOBEC3F	ncbigene:200316|ensembl:ENSP00000309749	3.670441142	1.38E-05	145.2	-0.369677391
PLA2G4B	ncbigene:100137049|ncbigene:8681|ensembl:ENSP00000396045	3.660120311	1.38E-05	74.6	3.319915499
DFNB31	ncbigene:25861|ensembl:ENSP00000354623	4.169910356	1.38E-05	15.66666667
RPSAP58	hgnc:RPSAP58	3.142545412	1.38E-05	252.7718121
SPN	ncbigene:6693|ensembl:ENSP00000353238	3.567881576	1.38E-05	84.58333333	0.030844242
CYP2J2	ncbigene:1573|ensembl:ENSP00000360247	3.706947393	1.37E-05	46.88888889	2.963920388
LHX4-AS1	ncbigene:84320|ensembl:ENSP00000356567	4.567704647	1.36E-05	4
ZNF460	ncbigene:10794|ensembl:ENSP00000353491	4.009259259	1.36E-05	196	2.981890653
ARSF	ncbigene:416|ensembl:ENSP00000370519	3.928756782	1.35E-05	31.64285714	0.138230557
H1FX	ncbigene:8971|ensembl:ENSP00000329662	3.766395376	1.35E-05	60.8
S100A9	ncbigene:6280|ensembl:ENSP00000357727	3.542050012	1.34E-05	75.5	0.852521246
ensembl:ENSP00000485378	ncbigene:202658|ensembl:ENSP00000485378	3.764213258	1.34E-05	110.2
ZFP69	ncbigene:339559|ensembl:ENSP00000361791	4.074309979	1.34E-05	182.5	2.716734541
ZAN	ncbigene:7455|ensembl:ENSP00000480750	4.269992923	1.33E-05	31.75	1.215830764
AIM2	ncbigene:9447|ensembl:ENSP00000357112	3.528190611	1.33E-05	59.21052632	0.08073289
CRAMP1L	ncbigene:57585|ensembl:ENSP00000380559	4.155284265	1.32E-05	14.75
HNRNPCL2	ncbigene:101060301|ncbigene:649330|ensembl:ENSP00000485450	4.450106157	1.31E-05	10	-0.031990971
U2AFBP	hgnc:U2AFBP	3.484843123	1.31E-05	180.1290323
TCP10	ncbigene:6953|ensembl:ENSP00000380929	3.756251474	1.31E-05	47.5
DIBD1	uniprot:H0YCW6	4.007902807	1.31E-05	34.28571429
ensembl:ENSP00000482396	ncbigene:79796|ensembl:ENSP00000482396	4.007902807	1.31E-05	34.28571429
ATP5L2	ncbigene:267020|ensembl:ENSP00000421076	3.715675867	1.30E-05	88.31481481
UGT1A7	ncbigene:54577|ensembl:ENSP00000362525	3.73967917	1.29E-05	53.67647059	2.354324861
ZNF582	ncbigene:147948|ensembl:ENSP00000301310	4.073012503	1.29E-05	182.5	1.774898089
IMPAD1	ncbigene:54928|ensembl:ENSP00000262644	3.799893843	1.29E-05	41.76923077	4.418287273
FCAMR	ncbigene:83953|ensembl:ENSP00000316491	3.897381458	1.29E-05	67.2	0.631887882
PA1	hgnc:PA1	3.752594952	1.28E-05	113.8333333
TMEM45A	ncbigene:55076|ensembl:ENSP00000319009	4.001533381	1.28E-05	96	2.525454009
ZNF383	ncbigene:163087|ensembl:ENSP00000340132	4.049422033	1.27E-05	188	3.65000554
TARM1	ncbigene:441864|ensembl:ENSP00000439454	3.102913423	1.27E-05	148.7321429	0.006072967
WRB	ncbigene:7485|ensembl:ENSP00000327716	3.746579382	1.27E-05	61.77777778
KIAA1429	ncbigene:25962|ensembl:ENSP00000297591	3.731894315	1.24E-05	97.92857143
NBPF1	uniprot:S4R3K2	3.942616183	1.24E-05	36.22222222	-0.158328579
MT3	ncbigene:4504|ensembl:ENSP00000200691	3.903868837	1.23E-05	64.33333333	3.87947032
MT4	ncbigene:84560|ensembl:ENSP00000219162	3.903868837	1.23E-05	64.33333333	4.389985075
MT1HL1	ncbigene:645745|ensembl:ENSP00000476141	3.903868837	1.23E-05	64.33333333	0.030768421
MT1B	ncbigene:4490|ensembl:ENSP00000334998	3.903868837	1.23E-05	64.33333333	1.299989899
ZNF585A	ncbigene:199704|ensembl:ENSP00000292841	4.077258787	1.23E-05	183.5	2.542576526
RLTPR	ncbigene:146206|ensembl:ENSP00000334958	4.219273414	1.21E-05	77
NDUFA1	ncbigene:4694|ensembl:ENSP00000360492	3.686423685	1.21E-05	88.81707317	1.36392
DNAJC28	ncbigene:54943|ensembl:ENSP00000479716	4.33769757	1.21E-05	32.25	2.871338173
BAI1	ncbigene:575|ensembl:ENSP00000430945	3.898914838	1.20E-05	41.83333333
FKBP1C	uniprot:Q5VVH2	3.583097429	1.20E-05	54.53846154
ZNF684	ncbigene:127396|ensembl:ENSP00000361784	4.076786978	1.20E-05	182	1.756207285
TLDC1	ncbigene:57707|ensembl:ENSP00000343635	4.474935126	1.20E-05	3
TAS2R14	ncbigene:50840|ensembl:ENSP00000441949	3.218742628	1.19E-05	284.9822222	0.033804802
PALM3	ncbigene:342979|ensembl:ENSP00000344996	4.204293465	1.19E-05	39	1.506895465
XCL1	ncbigene:6375|ensembl:ENSP00000356792	3.203821656	1.19E-05	255	1.607204482
GPX5	ncbigene:2880|ensembl:ENSP00000392398	3.62438075	1.19E-05	54.37931034	2.174151603
FDX1L	ncbigene:112812|ensembl:ENSP00000377311	4.074781788	1.19E-05	28.16666667
ECHDC1	ncbigene:55862|ensembl:ENSP00000436585	3.731245577	1.18E-05	53.70833333	3.439134989
CR1	ncbigene:1378|ensembl:ENSP00000356016	3.472281198	1.18E-05	151.25	1.114051058
U2AF35	ncbigene:102724594|ncbigene:7307|ensembl:ENSP00000485022	3.430761972	1.17E-05	181.3214286
FAM178A	ncbigene:55719|ensembl:ENSP00000359292	3.823071479	1.17E-05	88.66666667
ZNF547	ncbigene:284306|ensembl:ENSP00000282282	4.081446096	1.16E-05	181	0.834716626
TAF1L	ncbigene:138474|ensembl:ENSP00000418379	3.349846662	1.16E-05	218.5	4.430509754
HBG1	uniprot:A0A0J9YYA3	3.753833451	1.16E-05	34.41176471	1.447859649
C17orf70	ncbigene:80233|ensembl:ENSP00000333283	3.328556263	1.15E-05	195.5
CPSF3L	ncbigene:54973|ensembl:ENSP00000445001	3.469804199	1.15E-05	192.8421053
MICA	ncbigene:100507436|ensembl:ENSP00000413079	3.884819533	1.15E-05	41.5625	-0.230790055
FAM179A	ncbigene:165186|ensembl:ENSP00000368876	4.283026657	1.15E-05	19
H1FNT	ncbigene:341567|ensembl:ENSP00000334805	4.206829441	1.15E-05	28.42857143
KAL1	ncbigene:3730|ensembl:ENSP00000262648	3.548950224	1.15E-05	123
SELK	ncbigene:58515|ensembl:ENSP00000418813	3.94420854	1.14E-05	23.83333333
TRIM31	ncbigene:11074|ensembl:ENSP00000365924	3.374970512	1.14E-05	137.82	0.167805344
ALPP	ncbigene:250|ensembl:ENSP00000375881	3.814343005	1.14E-05	62.44444444	2.536989709
AMY1A	ncbigene:276|ncbigene:277|ncbigene:278|ensembl:ENSP00000359100	3.731127624	1.13E-05	48.8	3.731863579
CFHR3	ncbigene:10878|ensembl:ENSP00000356395	3.614295824	1.13E-05	79.1	0.805047198
ATP5G2	ncbigene:517|ensembl:ENSP00000377878	3.634111819	1.13E-05	73.25531915
MT-ND3	ncbigene:4537|ensembl:ENSP00000355206	3.669556499	1.12E-05	89.19178082
WDR66	ncbigene:144406|ensembl:ENSP00000288912	4.140953055	1.12E-05	25.85714286	2.227434918
PDE4DIP	ncbigene:653513|ncbigene:9659|ensembl:ENSP00000358363	3.787096013	1.12E-05	88	2.849932966
UGT1A10	ncbigene:54575|ensembl:ENSP00000343838	3.739325313	1.11E-05	53.67647059	2.368893366
TRIM22	ncbigene:10346|ensembl:ENSP00000369299	3.357159707	1.10E-05	131.875	1.953074098
CLEC2B	ncbigene:9976|ensembl:ENSP00000228438	3.888122199	1.10E-05	102.5	0.161253219
PHLDA1	ncbigene:22822|ensembl:ENSP00000266671	3.812691673	1.10E-05	160	3.54147438
REG3A	ncbigene:5068|ensembl:ENSP00000377456	3.996933239	1.10E-05	34	2.650437956
ensembl:ENSP00000475027	ncbigene:100529239|ensembl:ENSP00000475027	3.157407407	1.10E-05	250.80625
FYB	ncbigene:2533|ensembl:ENSP00000427114	3.408881812	1.09E-05	117.2333333
PRR13	ncbigene:54458|ensembl:ENSP00000412064	3.810391602	1.08E-05	107.3333333	3.159117647
NXF2	ncbigene:56001|ncbigene:728343|ensembl:ENSP00000485586	3.611759849	1.07E-05	120.5652174	1.288190331
EIF2S3L	uniprot:Q2VIR3	3.466029724	1.07E-05	232.2903226
CD1B	ncbigene:910|ensembl:ENSP00000357150	3.468388771	1.07E-05	118.2105263	1.517453216
ensembl:ENSP00000476535	ensembl:ENSP00000476535	3.764685067	1.06E-05	65.23529412
H326	ncbigene:50717|ensembl:ENSP00000451235	3.44497523	1.06E-05	137.4242424
DFNB59	ncbigene:494513|ensembl:ENSP00000386647	4.21007313	1.06E-05	13.66666667
LEPREL1	ncbigene:55214|ensembl:ENSP00000316881	3.735609814	1.05E-05	74.05882353
KLRC1	ncbigene:3821|ensembl:ENSP00000438038	3.563576315	1.05E-05	84.89285714	1.321610193
ensembl:ENSP00000463379	ncbigene:100526842|ensembl:ENSP00000463379	3.190787922	1.05E-05	260.125
MT-ND6	ncbigene:4541|ensembl:ENSP00000354665	3.673802784	1.05E-05	89.61971831
ZFP57	uniprot:A0A140T983	4.059212078	1.03E-05	184.5	0.870853104
KRTAP5-4	ncbigene:387267|ensembl:ENSP00000382590	5.125973107	1.03E-05	23.5	-0.031500724
BASP1	ncbigene:10409|ensembl:ENSP00000319281	3.75076669	1.03E-05	55.85714286	2.878973837
SEPW1	ncbigene:6415|ensembl:ENSP00000473185	3.885232366	1.03E-05	27.625
GSTA5	ncbigene:221357|ensembl:ENSP00000360028	3.69173154	1.03E-05	55.48571429	2.380962482
ensembl:ENSP00000480012	ncbigene:135|ensembl:ENSP00000480012	3.618129276	1.03E-05	254.0909091
DSCR8	uniprot:Q96T75	4.42987733	1.02E-05	21
C18orf32	ncbigene:100526842|ensembl:ENSP00000464411	3.190905874	1.00E-05	261.8208955	3.19032636
C7orf43	ncbigene:55262|ensembl:ENSP00000324741	3.80626327	1.00E-05	64
IRGM	ncbigene:345611|ensembl:ENSP00000428220	3.861700873	9.93E-06	43.5	0.492041818
ensembl:ENSP00000479921	ensembl:ENSP00000479921	4.569061099	9.91E-06	12.83333333
MAGED4	ncbigene:728239|ncbigene:81557|ensembl:ENSP00000472118	4.343005426	9.91E-06	14.14285714	1.986818463
IFNA17	ncbigene:3451|ensembl:ENSP00000411940	3.34849021	9.87E-06	121.4166667	0.297972125
ensembl:ENSP00000474823	ncbigene:100526767|ncbigene:51652|ensembl:ENSP00000474823	3.667787214	9.84E-06	55.12121212
CHST5	ncbigene:23563|ensembl:ENSP00000338783	4.262384996	9.81E-06	34.75	3.13421129
RGAG4	ncbigene:340526|ensembl:ENSP00000476792	5.867657466	9.79E-06	4
AKR1C4	ncbigene:1109|ensembl:ENSP00000369814	4.092238736	9.78E-06	33.26086957	1.27318254
IFI16	ncbigene:3428|ensembl:ENSP00000357113	3.382224581	9.73E-06	135.0714286	0.558384263
IFI27	ncbigene:3429|ensembl:ENSP00000483430	3.468270819	9.73E-06	106.3913043	0.514602597
GRIK4	ncbigene:2900|ensembl:ENSP00000435648	3.649445624	9.71E-06	68.25	5.36611096
HIST3H2BB	ncbigene:128312|ensembl:ENSP00000479284	3.499469214	9.67E-06	208.0204082
IFNA1	ncbigene:3439|ncbigene:3447|ensembl:ENSP00000276927	3.354328851	9.66E-06	132.969697	0.345205575
DIRC1	ncbigene:116093|ensembl:ENSP00000307860	4.136352913	9.62E-06	42.33333333
CCDC64	ncbigene:92558|ensembl:ENSP00000380690	3.850436424	9.61E-06	102.2857143
FAM84B	ncbigene:157638|ensembl:ENSP00000302578	3.747758905	9.60E-06	74.25
SGK494	uniprot:Q96LW2	4.084630809	9.59E-06	26.5
GBAS	ncbigene:2631|ensembl:ENSP00000313050	4.176456711	9.59E-06	55
ZNF699	ncbigene:374879|ensembl:ENSP00000467723	4.047770701	9.57E-06	184	2.089662904
ensembl:ENSP00000425497	ncbigene:10941|ensembl:ENSP00000425497	3.753833451	9.54E-06	56.60869565
ensembl:ENSP00000451560	ensembl:ENSP00000451560	3.62561925	9.53E-06	62.21428571
C17orf62	ncbigene:79415|ensembl:ENSP00000388909	4.501946214	9.53E-06	14.4
ZNF526	ncbigene:116115|ensembl:ENSP00000301215	3.644491625	9.46E-06	180	3.410225087
GSTM4	ncbigene:2948|ensembl:ENSP00000358851	3.625265393	9.46E-06	55.625	1.895465893
OST4	ncbigene:100128731|ensembl:ENSP00000457935	3.361877801	9.36E-06	237.027027	5.778805085
PDIA2	ncbigene:64714|ensembl:ENSP00000219406	3.531788158	9.23E-06	106.7142857	2.702774353
C16orf53	ncbigene:79447|ensembl:ENSP00000476774	3.829499882	9.23E-06	116.1
HBG2	ncbigene:3048|ensembl:ENSP00000369609	3.820240623	9.21E-06	28.70588235	1.452315789
ensembl:ENSP00000410815	ensembl:ENSP00000410815	3.790162774	9.19E-06	114
TMEM194A	ncbigene:23306|ensembl:ENSP00000300128	3.611759849	9.06E-06	136.2222222
H2AFY	ncbigene:9555|ensembl:ENSP00000423563	3.504836046	9.04E-06	162.3648649
ZNF248	ncbigene:57209|ensembl:ENSP00000379208	4.070771408	9.02E-06	187.5	2.700660023
ensembl:ENSP00000347739	ensembl:ENSP00000347739	4.716206653	9.01E-06	5
ensembl:ENSP00000252490	ensembl:ENSP00000252490	3.648619958	9.00E-06	105.0625
ensembl:ENSP00000377385	ncbigene:692312|ensembl:ENSP00000377385	3.627329559	8.98E-06	174.2133333
FSIP2	ncbigene:401024|ensembl:ENSP00000344403	4.477058268	8.98E-06	6.25	1.273819994
IFNL3	ncbigene:282617|ensembl:ENSP00000409000	3.702406228	8.96E-06	56.6	1.461810147
MAGED1	ncbigene:9500|ensembl:ENSP00000364847	3.390127389	8.95E-06	144.5	3.294463251
IFNA4	ncbigene:3441|ensembl:ENSP00000412897	3.349433829	8.90E-06	137.7	0.285160279
UGT2A2	hgnc:UGT2A2	3.753951404	8.89E-06	58.27272727	3.176218349
PAPD4	ncbigene:167153|ensembl:ENSP00000397563	3.725760793	8.82E-06	84.4
CTU1	ncbigene:90353|ensembl:ENSP00000390011	3.815935362	8.66E-06	37.5	3.922054028
SSX1	ncbigene:6756|ensembl:ENSP00000366118	4.407348431	8.64E-06	13.2	-0.474939086
PRDM8	ncbigene:56978|ensembl:ENSP00000339764	4.109990564	8.55E-06	9.2	3.730413545
RNF113B	ncbigene:140432|ensembl:ENSP00000267291	3.597015806	8.50E-06	209.875	4.06378915
SSX3	ncbigene:10214|ensembl:ENSP00000298396	4.70730125	8.35E-06	9.5	-0.495150592
ZNF350	ncbigene:59348|ensembl:ENSP00000243644	3.626975702	8.30E-06	211.8571429	2.208274923
KRT6A	ncbigene:3853|ensembl:ENSP00000369317	4.037390894	8.26E-06	54.87272727	2.288985557
PRDM7	ncbigene:11105|ensembl:ENSP00000396732	4.054965794	8.24E-06	200.5	1.900899934
CTAG2	ncbigene:30848|ensembl:ENSP00000247306	4.585043642	8.14E-06	11.5	-0.191940718
SCGB2A2	ncbigene:4250|ensembl:ENSP00000227918	4.629747582	8.02E-06	20.75	-1.026435374
ZNF225	ncbigene:7768|ensembl:ENSP00000262894	3.867834395	8.02E-06	152.6666667
ensembl:ENSP00000480348	ncbigene:8771|ensembl:ENSP00000480348	3.958893607	7.99E-06	39.2
BAGE5	uniprot:Q86Y30	4.833333333	7.97E-06	10.4
EHBP1L1	ncbigene:254102|ensembl:ENSP00000312671	4.453231894	7.96E-06	11	2.297181153
CCL3	ncbigene:6348|ensembl:ENSP00000477908	3.288747346	7.91E-06	217.2727273	0.788841924
NID2	ncbigene:22795|ensembl:ENSP00000216286	3.831858929	7.89E-06	89.15384615	2.833199715
APOA1BP	ncbigene:128240|ensembl:ENSP00000357218	3.481481481	7.87E-06	111.25
ZNF394	ncbigene:84124|ensembl:ENSP00000337363	4.072245813	7.85E-06	86.8	1.70826914
ZNF81	ncbigene:347344|ensembl:ENSP00000366153	4.009907997	7.85E-06	50	1.155139361
RPMS17	ncbigene:51373|ensembl:ENSP00000285298	3.72163246	7.81E-06	129.3076923
NUTM2A	ncbigene:728118|ncbigene:728130|ensembl:ENSP00000371126	3.875206417	7.78E-06	84	0.417580113
ORAOV1	ncbigene:220064|ensembl:ENSP00000279147	3.816171267	7.77E-06	62
CYP4F22	ncbigene:126410|ensembl:ENSP00000269703	4.420559094	7.76E-06	19.14285714	3.754037105
ACN9	ncbigene:57001|ensembl:ENSP00000414066	4.128155225	7.74E-06	55.75
GAGE12G	ncbigene:100008586|ncbigene:2579|ncbigene:26748|ncbigene:645073|ncbigene:729428|ensembl:ENSP00000416249	5.073838169	7.70E-06	7.5	-0.270618076
PTCRA	ncbigene:171558|ensembl:ENSP00000477815	3.904871432	7.69E-06	62.25	1.578068445
CSN2	ncbigene:1447|ensembl:ENSP00000341030	3.766631281	7.67E-06	64.85714286	0.665434043
C8orf44	ncbigene:56260|ensembl:ENSP00000428002	5.01556971	7.67E-06	6.25
OR2AG1	ncbigene:144125|ensembl:ENSP00000485326	3.699811276	7.62E-06	438.4	3.547794764
APOBEC3A	ncbigene:100913187|ncbigene:200315|ensembl:ENSP00000384359	3.883050248	7.59E-06	61.5	-0.4284
PAEP	ncbigene:5047|ensembl:ENSP00000417898	3.842533616	7.43E-06	75	0.052633157
HIST2H2AA	hgnc:HIST2H2AA	3.244869073	7.42E-06	191.3975904
ZNF347	ncbigene:84671|ensembl:ENSP00000405218	4.0665841	7.36E-06	185	0.354108438
C6orf165	ncbigene:154313|ensembl:ENSP00000358575	3.985845718	7.26E-06	49.71428571
BMP8B	ncbigene:656|ensembl:ENSP00000361915	4.024180231	7.25E-06	35.77777778	4.175819725
FCN1	ncbigene:2219|ensembl:ENSP00000360871	3.789631989	7.23E-06	40.41666667	0.924691249
PGBD4	ncbigene:161779|ensembl:ENSP00000380872	4.392663364	7.21E-06	18	0.367278661
ensembl:ENSP00000473233	ensembl:ENSP00000473233	3.634288747	7.21E-06	139.3333333
FIZ1	ncbigene:84922|ensembl:ENSP00000221665	3.950754895	7.21E-06	55.75	3.431697799
ATP6V0E2	ncbigene:155066|ensembl:ENSP00000411672	3.445506016	7.16E-06	78.33333333	1.042484709
WFDC12	ncbigene:128488|ensembl:ENSP00000361871	4.547357867	7.09E-06	6.666666667	-0.033893678
KIAA0355	ncbigene:9710|ensembl:ENSP00000299505	4.219922151	7.09E-06	52	4.662720368
HCAR3	ncbigene:8843|ensembl:ENSP00000436714	3.223047889	7.06E-06	284.9511111	2.743208904
SPEN	ncbigene:23013|ensembl:ENSP00000364912	3.376562869	7.00E-06	178.2666667	3.665569516
REG1A	ncbigene:5967|ensembl:ENSP00000233735	4.362644492	6.98E-06	8	0.814644914
SPATC1	ncbigene:375686|ensembl:ENSP00000366690	3.681764567	6.96E-06	198.6666667	1.899878062
CYP4F3	ncbigene:4051|ensembl:ENSP00000221307	3.763918377	6.96E-06	42.92	1.473963377
CXXC1	ncbigene:30827|ensembl:ENSP00000390475	3.667138476	6.95E-06	110.3571429	5.052823299
ST5	ncbigene:6764|ensembl:ENSP00000433528	3.855921208	6.89E-06	88.54545455
SMAP2	ncbigene:64744|ensembl:ENSP00000361803	3.644904459	6.85E-06	161.75	4.79045019
MICALCL	ncbigene:84953|ensembl:ENSP00000256186	4.044821892	6.83E-06	115.5
SMEK2	ncbigene:57223|ensembl:ENSP00000483228	3.824015098	6.83E-06	47.33333333
ZNF14	ncbigene:7561|ensembl:ENSP00000340514	3.696095777	6.79E-06	148.4	0.396693573
TUSC5	ncbigene:286753|ensembl:ENSP00000329548	5.134524652	6.75E-06	5
ZNF655	ncbigene:79027|ensembl:ENSP00000393876	4.05579146	6.72E-06	181	2.894076146
GALP	ncbigene:85569|ensembl:ENSP00000349884	3.741094598	6.67E-06	169.2857143	0.06812938
01-Sep	ncbigene:1731|ensembl:ENSP00000324511	3.743512621	6.67E-06	53.08333333
ensembl:ENSP00000468690	ensembl:ENSP00000468690	3.726999292	6.62E-06	66.16666667
TNFRSF14	ncbigene:8764|ensembl:ENSP00000347948	3.543819297	6.58E-06	104.4285714	0.145677602
RFPL3	ncbigene:10738|ensembl:ENSP00000249007	4.006605331	6.57E-06	57.33333333	0.019488565
KIAA1468	ncbigene:57614|ensembl:ENSP00000381198	4.135409295	6.55E-06	27.28571429
C1orf95	ncbigene:375057|ensembl:ENSP00000355752	3.91430762	6.48E-06	87
HIST1H2AL	ncbigene:8329|ncbigene:8330|ncbigene:8332|ncbigene:8336|ncbigene:8969|ensembl:ENSP00000482538	3.282259967	6.47E-06	190.0731707
ensembl:ENSP00000394107	ensembl:ENSP00000394107	3.682059448	6.47E-06	101.6153846
ARHGAP40	uniprot:Q5TG30	3.501120547	6.47E-06	186.6521739	1.034853506
CCL26	ncbigene:10344|ensembl:ENSP00000378365	3.647322482	6.46E-06	191.4666667	0.57873064
TMEM35	ncbigene:59353|ensembl:ENSP00000362021	3.972045294	6.46E-06	43.25
CSNK2A3	ncbigene:283106|ensembl:ENSP00000473553	3.490799717	6.42E-06	120.0909091	2.236234746
C15orf43	ncbigene:145645|ensembl:ENSP00000340644	4.981245577	6.41E-06	6.666666667
IFNA14	ncbigene:3448|ensembl:ENSP00000369571	3.348254305	6.37E-06	134.25	0.259026132
BPIFA2	ncbigene:140683|ensembl:ENSP00000253362	3.976232602	6.27E-06	52	-1.046832905
IFNA6	ncbigene:3443|ensembl:ENSP00000369558	3.35603916	6.23E-06	135.1666667	0.408069686
ZNF197	ncbigene:10168|ensembl:ENSP00000379370	4.079617834	6.12E-06	104	3.124480386
NXF5	ncbigene:55998|ensembl:ENSP00000426978	3.635114414	6.09E-06	124.8947368	1.129074523
ensembl:ENSP00000469421	ensembl:ENSP00000469421	3.936777542	6.06E-06	47
CTAGE5	ncbigene:4253|ensembl:ENSP00000379462	3.922977117	6.05E-06	80.14285714
ensembl:ENSP00000482107	ncbigene:102724159|ensembl:ENSP00000482107	3.465675867	6.04E-06	204.8661417
PRDM9	ncbigene:56979|ensembl:ENSP00000296682	3.743099788	6.02E-06	351.25	1.088353761
ZFYVE20	ncbigene:64145|ensembl:ENSP00000253699	3.61205473	6.02E-06	86.83333333
RIPPLY2	ncbigene:134701|ensembl:ENSP00000358703	4.005838641	5.97E-06	22.25	2.530528536
ALOX12	ncbigene:239|ensembl:ENSP00000251535	3.771703232	5.89E-06	41.74074074	3.699888672
ADPRHL2	ncbigene:54936|ensembl:ENSP00000362273	4.340410474	5.87E-06	10.6	4.515636201
SERPINB8	ncbigene:5271|ensembl:ENSP00000381072	3.645553197	5.86E-06	103	2.053212359
GAGE1	ncbigene:2543|ncbigene:2576|ensembl:ENSP00000484668	4.458244869	5.78E-06	9.714285714	-0.240775676
ensembl:ENSP00000449223	ensembl:ENSP00000449223	3.7512385	5.71E-06	75.09090909
ensembl:ENSP00000449334	ensembl:ENSP00000449334	3.7512385	5.71E-06	75.09090909
BEGAIN	ncbigene:57596|ensembl:ENSP00000411124	3.855508375	5.70E-06	66.7	3.389829457
FXYD5	ncbigene:53827|ensembl:ENSP00000344254	4.33569238	5.68E-06	13.4	1.124956063
CD1E	ncbigene:913|ensembl:ENSP00000357149	3.578320359	5.67E-06	92.6875	1.048269521
CD3EAP	ncbigene:10849|ensembl:ENSP00000465099	3.3014862	5.63E-06	273.5	1.085994822
SUV420H1	ncbigene:51111|ensembl:ENSP00000305899	3.676928521	5.56E-06	100.962963
PSG1	ncbigene:5669|ensembl:ENSP00000308970	3.693795707	5.54E-06	88.9	-0.074373832
RPL23L	ncbigene:6150|ensembl:ENSP00000380466	3.717857985	5.54E-06	128.345679
GLB1L2	ncbigene:89944|ensembl:ENSP00000444628	4.363234253	5.50E-06	19	3.373408656
AIM1	ncbigene:202|ensembl:ENSP00000358062	3.655107337	5.46E-06	305.5
CCDC15	ncbigene:80071|ensembl:ENSP00000341684	4.275831564	5.44E-06	18.75	1.527975309
KIAA0368	ncbigene:23392|ensembl:ENSP00000259335	3.609931588	5.44E-06	154.2380952
PKDREJ	ncbigene:10343|ensembl:ENSP00000253255	3.917728238	5.37E-06	43.75	0.603603606
ZNF343	ncbigene:79175|ensembl:ENSP00000482819	4.008197688	5.32E-06	187.5	0.378552863
FAM198A	ncbigene:729085|ensembl:ENSP00000407301	4.109518754	5.32E-06	60
FAM198B	ncbigene:51313|ensembl:ENSP00000377396	4.109518754	5.32E-06	60
02-Mar	ncbigene:54996|ensembl:ENSP00000355880	3.979240387	5.30E-06	33.16666667
TUBA3D	hgnc:TUBA3D	3.595187544	5.26E-06	75.11764706	3.763348143
OVGP1	ncbigene:5016|ensembl:ENSP00000358747	3.996992215	5.16E-06	25.1	1.389399808
HSBP1	ncbigene:3281|ensembl:ENSP00000392896	3.697688134	5.15E-06	132.25	4.913127572
C10orf11	ncbigene:83938|ensembl:ENSP00000361577	3.414130691	5.13E-06	195.3037975
HIST1H1T	ncbigene:3010|ensembl:ENSP00000341214	3.814696862	5.10E-06	88.83333333
ensembl:ENSP00000449770	ensembl:ENSP00000449770	3.54700401	5.09E-06	207.7439024
ZSCAN1	ncbigene:284312|ensembl:ENSP00000282326	4.83492569	5.05E-06	9	0.333382944
KIAA0247	ncbigene:9766|ensembl:ENSP00000344424	4.174392545	5.04E-06	66.5
SH3BGR	ncbigene:6450|ensembl:ENSP00000332513	3.55980184	5.04E-06	154.75	2.801831989
VPREB1	ncbigene:7441|ensembl:ENSP00000385361	3.697511205	5.00E-06	98	1.403181614
ensembl:ENSP00000417517	ncbigene:54106|ensembl:ENSP00000417517	3.33846426	4.98E-06	159.5
SNAPC2	ncbigene:6618|ensembl:ENSP00000221573	3.446803491	4.94E-06	176.0344828	2.06966439
C2orf43	ncbigene:60526|ensembl:ENSP00000237822	4.154458599	4.93E-06	33
C16orf96	ncbigene:342346|ensembl:ENSP00000415027	5.164543524	4.90E-06	4	0.862753295
TAS2R13	ncbigene:50838|ensembl:ENSP00000375095	3.230360934	4.86E-06	286.4311111	0.672501092
ZNF239	ncbigene:8187|ensembl:ENSP00000307774	3.942262326	4.85E-06	44.5	1.877719768
GPR29	hgnc:GPR29	3.709483369	4.84E-06	93.16666667
02-Mar	ncbigene:51257|ensembl:ENSP00000471536	3.586400094	4.84E-06	117.5
SPINK2	ncbigene:6691|ensembl:ENSP00000425961	4.655402218	4.82E-06	6.5	0.908128266
NXF2B	hgnc:NXF2B	3.721809389	4.82E-06	78.06666667	1.289409669
MKRN3	ncbigene:7681|ensembl:ENSP00000313881	3.974168436	4.82E-06	51.6	1.528364529
RPA4	ncbigene:29935|ensembl:ENSP00000362131	3.593595188	4.81E-06	130.2325581	-0.991346835
MSMB	ncbigene:4477|ensembl:ENSP00000463092	3.928874735	4.80E-06	39.83333333	0.079063712
MRFAP1	ncbigene:93621|ensembl:ENSP00000318352	3.961429582	4.79E-06	58	2.214043814
SIRPB1	ncbigene:10326|ensembl:ENSP00000371018	3.959660297	4.75E-06	61.25	1.957817584
PGAM4	ncbigene:441531|ensembl:ENSP00000412189	3.529311158	4.69E-06	65.24137931	0.046414824
T	ncbigene:6862|ensembl:ENSP00000296946	3.878332154	4.69E-06	65.75
C7orf49	ncbigene:78996|ensembl:ENSP00000376823	4.168730833	4.68E-06	16.5
PET100	ncbigene:100131801|ensembl:ENSP00000470539	4.062396792	4.66E-06	57.6	3.933827731
TRAPPC2P1	uniprot:E5RFG0	3.835751356	4.64E-06	82.30769231
ensembl:ENSP00000390762	ncbigene:100271849|ncbigene:4207|ensembl:ENSP00000390762	3.57413305	4.62E-06	171.8571429
ZSCAN22	ncbigene:342945|ensembl:ENSP00000332433	4.742922859	4.54E-06	10.91666667	0.877769542
GLTSCR1	ncbigene:29998|ensembl:ENSP00000379946	3.998053786	4.53E-06	49
SPIN2B	ncbigene:474343|ensembl:ENSP00000335008	4.384996461	4.51E-06	14.4	3.058463508
DP2	ncbigene:7029|ensembl:ENSP00000420616	3.60727766	4.47E-06	85.91666667
ERO1L	ncbigene:30001|ensembl:ENSP00000379042	3.470393961	4.47E-06	122.2727273
CCDC135	ncbigene:84229|ensembl:ENSP00000353942	4.807737674	4.46E-06	5.75
TNFRSF10D	ncbigene:8793|ensembl:ENSP00000310263	3.469096485	4.43E-06	119.6363636	-0.373944027
KIR2DL3	ncbigene:3804|ensembl:ENSP00000342215	3.558504364	4.42E-06	98.92	-0.087219713
ensembl:ENSP00000467041	ncbigene:125476|ensembl:ENSP00000467041	3.475347959	4.42E-06	107.2444444
05-Mar	ncbigene:54708|ensembl:ENSP00000351813	3.744102383	4.39E-06	70.41666667
BOLA2	ncbigene:107984053|ncbigene:552900|ncbigene:654483|ensembl:ENSP00000331127	3.922269403	4.38E-06	47.33333333	2.484949045
MTERF4	ncbigene:130916|ensembl:ENSP00000480378	4.148502005	4.38E-06	55.4	1.457107573
HPR	ncbigene:3250|ensembl:ENSP00000441828	3.457065346	4.32E-06	107.8214286	2.708674789
C11orf31	ncbigene:280636|ensembl:ENSP00000373509	4.029016277	4.24E-06	23.21428571
NDUFB1	ncbigene:4707|ensembl:ENSP00000330787	3.685362114	4.23E-06	92.61111111	3.104345946
CCRN4L	ncbigene:25819|ensembl:ENSP00000280614	3.947157348	4.22E-06	45.75
IZUMO1	ncbigene:284359|ensembl:ENSP00000327786	4.281375324	4.17E-06	24.5	1.405821855
CD320	ncbigene:51293|ensembl:ENSP00000301458	4.377919321	4.16E-06	14.75	1.217678941
KHDC1	ncbigene:80759|ensembl:ENSP00000359411	5.251592357	4.14E-06	3.333333333	-0.363029973
SCT	ncbigene:6343|ensembl:ENSP00000176195	3.330443501	4.13E-06	220.952	1.596651832
DSPP	ncbigene:1834|ensembl:ENSP00000382213	3.60202878	4.13E-06	109.4285714	0.356439317
ATG4D	ncbigene:84971|ensembl:ENSP00000311318	3.562691673	4.12E-06	75.2	4.024627304
GPR111	ncbigene:222611|ensembl:ENSP00000296862	4.894373673	4.09E-06	4.666666667
ensembl:ENSP00000474135	ensembl:ENSP00000474135	3.543111583	4.05E-06	467.6666667
ZNF416	ncbigene:55659|ensembl:ENSP00000196489	3.857867422	4.00E-06	207.3333333	0.889152693
ZNF211	ncbigene:10520|ensembl:ENSP00000299871	3.857867422	4.00E-06	207.3333333	0.839925143
CT47A5	hgnc:CT47A5	5.541165369	3.96E-06	7.75	-0.674374857
MAP1LC3B2	ncbigene:643246|ensembl:ENSP00000450524	3.599669733	3.95E-06	103.4444444	1.671183246
C21orf2	ncbigene:755|ensembl:ENSP00000381047	4.013859401	3.95E-06	32.8
SON	ncbigene:6651|ensembl:ENSP00000348984	3.725171031	3.93E-06	118.6666667	4.143634602
UQCRHL	ncbigene:440567|ensembl:ENSP00000485401	3.639065817	3.92E-06	96.52173913	0.06095
CRCT1	ncbigene:54544|ensembl:ENSP00000357779	4.772528898	3.92E-06	38.33333333	2.143319079
IFNL1	ncbigene:282618|ensembl:ENSP00000329991	3.516867186	3.91E-06	88.81481481	0.772258427
TMEM55B	ncbigene:90809|ensembl:ENSP00000381102	3.603621137	3.91E-06	80.625
ensembl:ENSP00000446743	ensembl:ENSP00000446743	3.995340882	3.86E-06	68.5
PKIA	ncbigene:5569|ensembl:ENSP00000379696	3.580620429	3.86E-06	155.5714286	5.313096234
ensembl:ENSP00000438507	ensembl:ENSP00000438507	3.665428167	3.84E-06	66
GIMAP7	ncbigene:168537|ensembl:ENSP00000315474	4.973047889	3.79E-06	4.833333333	0.451448732
NEFH	ncbigene:4744|ensembl:ENSP00000311997	3.641424864	3.73E-06	102.2222222	2.442585905
SCGB1D1	ncbigene:10648|ensembl:ENSP00000303070	4.994928049	3.73E-06	6.25	-1.7388
TTC18	ncbigene:118491|ensembl:ENSP00000310829	4.552488795	3.72E-06	5.25
ZSCAN16	ncbigene:80345|ensembl:ENSP00000366527	4.542993631	3.72E-06	15.75	1.543553352
SUV420H2	ncbigene:84787|ensembl:ENSP00000255613	3.970924746	3.70E-06	99.04761905
PTPLB	ncbigene:201562|ensembl:ENSP00000373153	4.172269403	3.70E-06	50
ensembl:ENSP00000466834	ncbigene:5892|ensembl:ENSP00000466834	3.627506487	3.69E-06	120.5
HSPE1-MOB4	ncbigene:100529241|ensembl:ENSP00000474534	3.612349611	3.68E-06	134.1428571	5.524233577
FAM132B	ncbigene:151176|ensembl:ENSP00000442304	3.931823543	3.66E-06	33.75
JSRP1	ncbigene:126306|ensembl:ENSP00000300961	4.544055202	3.65E-06	27.5	1.061145098
IFI6	ncbigene:2537|ensembl:ENSP00000342513	3.422387356	3.64E-06	112.490566	0.586953545
LOC93432	ncbigene:93432|ensembl:ENSP00000447431	3.697511205	3.63E-06	57.6875
ZFX	ncbigene:7543|ensembl:ENSP00000368475	3.655461194	3.63E-06	91.5	3.574206868
RT14	uniprot:F8W036	3.971101675	3.61E-06	30.05555556
JHDM3C	uniprot:F8WCN1	3.581740977	3.60E-06	91
JMJD2C	ncbigene:23081|ensembl:ENSP00000370710	3.581740977	3.60E-06	91
PRM3	uniprot:Q9NNZ6	4.555201699	3.58E-06	23.25	1.967841772
ensembl:ENSP00000468367	ensembl:ENSP00000468367	3.849315876	3.57E-06	59.5
ATP5EP2	uniprot:Q5VTU8	3.851674923	3.55E-06	86.51351351
SIGLEC14	ncbigene:100049587|ensembl:ENSP00000354090	3.18695447	3.55E-06	155.3	0.29521493
SPAM1	ncbigene:6677|ensembl:ENSP00000345849	3.885055438	3.53E-06	50.5	1.38957732
MAP1A	ncbigene:4130|ensembl:ENSP00000300231	3.779370134	3.52E-06	80	3.30701104
COX6B2	ncbigene:125965|ensembl:ENSP00000467266	3.736966266	3.50E-06	89.27586207	2.992301075
DMBT1	ncbigene:1755|ensembl:ENSP00000357905	4.434772352	3.48E-06	11.2	0.71783866
LACRT	ncbigene:90070|ensembl:ENSP00000257867	3.933062043	3.47E-06	50.83333333	-1.235860412
ensembl:ENSP00000476221	ensembl:ENSP00000476221	3.660769049	3.46E-06	177.4918033
SMKR1	ncbigene:100287482|ensembl:ENSP00000454370	3.279841944	3.46E-06	280.5084746	2.402956311
GEN1	ncbigene:348654|ensembl:ENSP00000318977	3.497876858	3.46E-06	137.0980392	2.289712127
DISP2	ncbigene:85455|ensembl:ENSP00000267889	3.875855155	3.43E-06	71	3.772133554
AKAP12	ncbigene:9590|ensembl:ENSP00000384537	3.53792168	3.43E-06	96.14285714	0.87814307
HIST1H2AI	hgnc:HIST1H2AI	3.282731776	3.42E-06	197.1315789
ensembl:ENSP00000386655	ensembl:ENSP00000386655	3.201993395	3.42E-06	269.6746032
ARHGDIG	ncbigene:398|ensembl:ENSP00000219409	3.389537627	3.41E-06	202.6296296	3.37517094
HIST1H2AM	hgnc:HIST1H2AM	3.282790753	3.40E-06	198.5333333
ZCCHC11	ncbigene:23318|ensembl:ENSP00000257177	3.671148856	3.38E-06	136.2142857
SLC7A3	ncbigene:84889|ensembl:ENSP00000363417	4.570476527	3.38E-06	13.66666667	2.27803729
CCL8	ncbigene:6355|ensembl:ENSP00000378118	3.614236848	3.36E-06	235.4814815	1.117009615
KRCC1	ncbigene:51315|ensembl:ENSP00000340083	3.964024534	3.35E-06	112.6666667	2.553843112
PYCRL	ncbigene:65263|ensembl:ENSP00000220966	4.045647558	3.34E-06	35.63636364
STH	ncbigene:246744|ensembl:ENSP00000443168	3.738263741	3.30E-06	64.16666667	-0.388493606
RTFDC1	ncbigene:51507|ensembl:ENSP00000023939	3.653927813	3.29E-06	113.1666667
ZNF658	ncbigene:26149|ensembl:ENSP00000482540	3.990092003	3.28E-06	203	0.208480288
SAA4	ncbigene:6291|ensembl:ENSP00000278222	3.661594716	3.25E-06	104.2	1.30591358
AHSA2	ncbigene:130872|ensembl:ENSP00000377970	3.511146497	3.20E-06	77.35714286
FAM96B	ncbigene:51647|ensembl:ENSP00000387471	3.713021939	3.18E-06	82.15384615
PLSCR1	ncbigene:5359|ensembl:ENSP00000345494	3.569709837	3.16E-06	112.3333333	1.991231547
HIST1H1D	ncbigene:3007|ensembl:ENSP00000244534	3.404930408	3.16E-06	117.84
SLC22A18AS	ncbigene:5003|ensembl:ENSP00000433282	4.223047889	3.12E-06	11.6	-0.215802597
C17orf97	ncbigene:400566|ensembl:ENSP00000353245	4.286211371	3.12E-06	89	0.450546094
RAB41	ncbigene:347517|ensembl:ENSP00000276066	3.471809389	3.12E-06	108.0422535	-0.09117689
POTEE	ncbigene:445582|ensembl:ENSP00000439189	3.634819533	3.07E-06	110.5	0.00627281
POTEI	ncbigene:653269|ensembl:ENSP00000392718	3.634819533	3.07E-06	110.5	0.020277068
POTEJ	ncbigene:653781|ensembl:ENSP00000387176	3.634819533	3.07E-06	110.5	0.034305634
ensembl:ENSP00000466639	ensembl:ENSP00000466639	3.738558622	3.07E-06	93.83333333
CARD16	ncbigene:114769|ensembl:ENSP00000364858	3.830443501	3.07E-06	34.375	0.814042904
ZRSR1	uniprot:Q15695	4.095541401	3.06E-06	132.25
TARSL2	ncbigene:123283|ensembl:ENSP00000338093	3.648148148	3.06E-06	61.61764706
HIST1H2AG	hgnc:HIST1H2AG	3.287331918	3.04E-06	199.5211268
HIST1H2AK	hgnc:HIST1H2AK	3.287331918	3.04E-06	199.5211268
LPPR4	ncbigene:9890|ensembl:ENSP00000359204	4.00678226	3.00E-06	45.5
ZNF676	ncbigene:163223|ensembl:ENSP00000380310	4.053727294	2.82E-06	189.5	-0.292958404
NEDD8-MDP1	uniprot:E9PL57	3.565876386	2.82E-06	274.4375
LRRC37A	ncbigene:9884|ensembl:ENSP00000326324	4.256723284	2.80E-06	27.66666667	0.591364267
KPRP	ncbigene:448834|ensembl:ENSP00000475216	4.38794527	2.76E-06	30.66666667	1.091263188
C6orf48	ncbigene:50854|ensembl:ENSP00000364791	4.167669262	2.76E-06	27.625
PVRL4	ncbigene:81607|ensembl:ENSP00000356991	3.894314697	2.75E-06	26.875
RNF219	ncbigene:79596|ensembl:ENSP00000282003	4.385586223	2.74E-06	10.2
VGLL1	ncbigene:51442|ensembl:ENSP00000359668	4.107631517	2.74E-06	23	0.85818285
ensembl:ENSP00000331681	ensembl:ENSP00000331681	3.997935834	2.72E-06	33.75
ensembl:ENSP00000482514	ncbigene:102724770|ncbigene:8214|ensembl:ENSP00000482514	3.997935834	2.72E-06	33.75
HIST1H2BE	ncbigene:3017|ncbigene:8339|ncbigene:8343|ncbigene:8344|ncbigene:8346|ncbigene:8347|ensembl:ENSP00000483237	3.338110403	2.71E-06	212.0793651
TOP1MT	ncbigene:116447|ensembl:ENSP00000328835	3.820653456	2.71E-06	97.5	2.378392589
FCN2	ncbigene:2220|ensembl:ENSP00000291744	3.889006841	2.70E-06	34.90909091	0.555023614
DOCK5	ncbigene:80005|ensembl:ENSP00000276440	3.575902335	2.68E-06	181.5	4.427575674
NOXO1	ncbigene:124056|ensembl:ENSP00000380450	3.63995046	2.65E-06	82	1.18114547
CYP4F8	ncbigene:11283|ensembl:ENSP00000477567	3.820948337	2.65E-06	42.52631579	2.500617629
HIST1H2BC	hgnc:HIST1H2BC	3.340705355	2.64E-06	205.4561404
AKR7A3	ncbigene:22977|ensembl:ENSP00000355377	4.582684595	2.63E-06	5	3.395806641
ZNF114	ncbigene:163071|ensembl:ENSP00000469998	3.973519698	2.61E-06	200.5	-0.322200632
CCDC109B	ncbigene:55013|ensembl:ENSP00000378145	4.094774711	2.61E-06	22.63636364
COX7B	ncbigene:1349|ensembl:ENSP00000417656	3.678461901	2.60E-06	85.25	2.97867451
ensembl:ENSP00000432016	ensembl:ENSP00000432016	4.110993159	2.58E-06	34.66666667
07-Mar	ncbigene:64844|ensembl:ENSP00000259050	4.466973343	2.58E-06	11.33333333
FOPNL	ncbigene:123811|ensembl:ENSP00000255759	4.015038924	2.57E-06	43	3.108174312
ensembl:ENSP00000469970	ensembl:ENSP00000469970	4.27158528	2.57E-06	10.75
ensembl:ENSP00000472316	ncbigene:101060233|ncbigene:107984055|ncbigene:2652|ncbigene:728458|ensembl:ENSP00000472316	4.27158528	2.57E-06	10.75
SERF1A	hgnc:SERF1A	4.040988441	2.55E-06	34.2	3.631626866
SERF1B	ncbigene:728492|ncbigene:8293|ensembl:ENSP00000370126	4.040988441	2.55E-06	34.2	1.768742029
APOBEC3D	uniprot:Q96AK3	3.951580561	2.55E-06	111.5	-0.531670311
NXF3	ncbigene:56000|ensembl:ENSP00000378504	3.580089644	2.48E-06	132.7727273	1.077018541
KIR3DL3	uniprot:Q8N743	3.86358811	2.47E-06	118.2727273	-0.011317787
GJD3	ncbigene:125111|ensembl:ENSP00000463752	4.100554376	2.45E-06	21.5	3.657683915
LILRA1	ncbigene:11024|ensembl:ENSP00000251372	3.674982307	2.43E-06	116.8125	0.088126162
10-Sep	ncbigene:151011|ensembl:ENSP00000380824	3.951816466	2.42E-06	23.92307692
C5orf42	ncbigene:65250|ensembl:ENSP00000389014	3.907348431	2.41E-06	74.16666667
RGPD5	hgnc:RGPD5	3.657643312	2.39E-06	130.5	3.988384601
HIST1H2BI	hgnc:HIST1H2BI	3.339289927	2.36E-06	217.8225806
CCDC42B	ncbigene:387885|ensembl:ENSP00000333915	5.272705827	2.34E-06	6.5
PODXL	ncbigene:5420|ensembl:ENSP00000367817	3.869721632	2.33E-06	36.71428571	0.227388208
LILRB1	ncbigene:10859|ensembl:ENSP00000315997	3.640068412	2.33E-06	120.8333333	0.154824814
FXYD7	ncbigene:53822|ensembl:ENSP00000270310	4.185067233	2.32E-06	24.7	4.958303371
FXYD3	ncbigene:5349|ensembl:ENSP00000473929	4.185185185	2.32E-06	26.22222222	2.012577495
HIST1H2BF	hgnc:HIST1H2BF	3.34094126	2.31E-06	204.3090909
PIH1D3	ncbigene:139212|ensembl:ENSP00000441930	4.181882519	2.29E-06	21	1.730289985
ARMCX2	ncbigene:9823|ensembl:ENSP00000331662	5.455472989	2.28E-06	2.5	2.569649501
ZIM3	ncbigene:114026|ensembl:ENSP00000269834	4.085456476	2.19E-06	181.5	0.116247387
MB21D1	ncbigene:115004|ensembl:ENSP00000359339	3.672387356	2.18E-06	71.5
RDH16	ncbigene:8608|ensembl:ENSP00000381206	4.060863411	2.17E-06	34.25	1.355226804
LAT2	ncbigene:7462|ensembl:ENSP00000420494	3.447334277	2.17E-06	199.8095238	1.482795103
TCP10L2	ncbigene:401285|ensembl:ENSP00000355797	4.096426044	2.15E-06	28.33333333
BUB1B-PAK6	ncbigene:106821730|ncbigene:56924|ensembl:ENSP00000453858	3.445388063	2.13E-06	187.5882353
IFNA8	ncbigene:3445|ensembl:ENSP00000369553	3.349551781	2.10E-06	146.8571429	0.338533101
MAGEA10	ncbigene:4109|ensembl:ENSP00000244096	4.54948101	2.10E-06	18	0.17490754
SSX4B	ncbigene:548313|ncbigene:6759|ensembl:ENSP00000469394	4.355154518	2.09E-06	15.16666667	-0.169759259
NAT8	ncbigene:9027|ensembl:ENSP00000272425	3.717150271	2.09E-06	125.2	1.825436047
ZNF773	ncbigene:374928|ensembl:ENSP00000282292	4.06935598	2.08E-06	181.5	1.078527881
ZNF772	ncbigene:400720|ensembl:ENSP00000341165	4.06935598	2.08E-06	181.5	0.364663977
LACE1	ncbigene:246269|ensembl:ENSP00000357973	4.481599434	2.07E-06	5
CDHR5	ncbigene:53841|ensembl:ENSP00000351118	4.937072423	2.06E-06	8.75	0.912667821
KIAA0430	ncbigene:9665|ensembl:ENSP00000379654	4.077494692	2.06E-06	58.33333333
ensembl:ENSP00000485630	ensembl:ENSP00000485630	3.542757726	2.05E-06	210.6947368
MAGEA12	ncbigene:4111|ensembl:ENSP00000377478	4.886588818	2.04E-06	9.6	-0.164252898
GDPD4	ncbigene:220032|ensembl:ENSP00000320815	4.355803255	2.03E-06	49.5	2.145280961
ZCCHC6	ncbigene:79670|ensembl:ENSP00000365130	3.718565699	2.02E-06	160.3636364
TRIM6	ncbigene:117854|ensembl:ENSP00000369440	3.380809153	1.97E-06	140.0816327	2.862412508
FBN3	ncbigene:84467|ensembl:ENSP00000470498	3.685067233	1.96E-06	110.2	1.636554711
KIAA1456	ncbigene:57604|ensembl:ENSP00000432695	4.446626563	1.96E-06	26
KLK1	ncbigene:3816|ensembl:ENSP00000301420	3.540929464	1.95E-06	181.3333333	1.733961681
IFNA7	ncbigene:3444|ensembl:ENSP00000239347	3.356216089	1.93E-06	147.7777778	0.291102787
IFNA16	ncbigene:3449|ensembl:ENSP00000369564	3.356216089	1.93E-06	147.7777778	0.286283972
GYPE	ncbigene:2996|ensembl:ENSP00000351430	4.429995282	1.92E-06	39	-1.385349398
GIF	ncbigene:2694|ensembl:ENSP00000257248	3.932236377	1.91E-06	59
TNFRSF10C	ncbigene:8794|ensembl:ENSP00000349324	3.444680349	1.90E-06	128.8	-0.4461875
ensembl:ENSP00000481824	ncbigene:83552|ensembl:ENSP00000481824	5.103149328	1.90E-06	8
ensembl:ENSP00000391664	ensembl:ENSP00000391664	5.103149328	1.90E-06	8
PMF1-BGLAP	ncbigene:100527963|ncbigene:11243|ensembl:ENSP00000357259	3.714614296	1.90E-06	97	2.66216932
MURC	ncbigene:347273|ensembl:ENSP00000418668	4.157348431	1.88E-06	33.5
ACSM1	ncbigene:116285|ensembl:ENSP00000301956	4.073484312	1.87E-06	43.33333333	1.979159015
ZFP62	ncbigene:643836|ensembl:ENSP00000423820	4.199870252	1.83E-06	100.5	4.275484692
C10orf76	ncbigene:79591|ensembl:ENSP00000359050	4.458421798	1.81E-06	29
GRAMD2	ncbigene:196996|ensembl:ENSP00000311657	4.240917669	1.81E-06	20
PEG3	ncbigene:5178|ensembl:ENSP00000326581	3.92262326	1.80E-06	53.8	0.907682169
PCDHA7	ncbigene:56141|ensembl:ENSP00000436426	4.714673272	1.78E-06	5	2.58159682
CLEC4M	ncbigene:10332|ensembl:ENSP00000316228	3.604859637	1.76E-06	98	0.029655537
NBPF3	ncbigene:84224|ensembl:ENSP00000316782	4.263859401	1.74E-06	52	-0.158473442
TIGD1	ncbigene:200765|ensembl:ENSP00000386186	4.48997405	1.73E-06	9.5	0.499722472
RLN1	ncbigene:6013|ensembl:ENSP00000223862	3.947216325	1.73E-06	153.3	0.000948763
GATSL3	ncbigene:652968|ensembl:ENSP00000384183	4.276421326	1.72E-06	21.25
DLEU1	uniprot:O43261	4.214850201	1.70E-06	13.66666667
GPR128	ncbigene:84873|ensembl:ENSP00000273352	4.429346544	1.67E-06	17
NAPSA	ncbigene:9476|ensembl:ENSP00000253719	4.122670441	1.66E-06	41.8	2.595724403
CCL17	ncbigene:6361|ensembl:ENSP00000219244	3.617893371	1.64E-06	211.0294118	1.09796633
HOPX	ncbigene:84525|ensembl:ENSP00000450527	4.050011795	1.60E-06	39.33333333	3.781923611
WHSC1L1	ncbigene:54904|ensembl:ENSP00000313983	3.983250767	1.58E-06	48.6
ERO1LB	ncbigene:56605|ensembl:ENSP00000346635	3.48920736	1.58E-06	151.625
FAM175A	ncbigene:84142|ensembl:ENSP00000369857	3.250235905	1.57E-06	320.5409836
ZNF567	ncbigene:163081|ensembl:ENSP00000441838	4.072304789	1.56E-06	182.5	3.020237252
ZNF780B	ncbigene:163131|ensembl:ENSP00000391641	4.86358811	1.55E-06	3	0.504085782
CSN1S1	ncbigene:1446|ensembl:ENSP00000246891	4.011795235	1.53E-06	20.8	0.932723301
LHFP	ncbigene:10186|ensembl:ENSP00000368908	4.156227884	1.53E-06	108
LILRA2	ncbigene:11027|ensembl:ENSP00000251377	3.748938429	1.52E-06	125.3846154	0.009029711
LILRB4	ncbigene:11006|ensembl:ENSP00000375616	3.748938429	1.52E-06	125.3846154	0.304458781
PYDC1	ncbigene:260434|ensembl:ENSP00000304336	3.635232366	1.52E-06	121.25	0.046543796
TEN1-CDK3	hgnc:TEN1-CDK3	3.426102854	1.51E-06	203.3571429
FUT5	ncbigene:2527|ensembl:ENSP00000466880	3.991448455	1.50E-06	34.52941176	0.308128432
USP29	ncbigene:57663|ensembl:ENSP00000254181	4.178579854	1.43E-06	31	-0.25258168
C11orf85	ncbigene:283129|ensembl:ENSP00000301896	5.211252654	1.43E-06	4
KIAA0226L	ncbigene:80183|ensembl:ENSP00000396935	3.993512621	1.38E-06	37.9
INS-IGF2	ncbigene:723961|ensembl:ENSP00000380440	3.40428167	1.38E-06	215.2857143	1.364478049
VCX3A	ncbigene:51481|ensembl:ENSP00000370479	4.217209247	1.37E-06	27.66666667	-0.48656239
LILRA4	ncbigene:23547|ensembl:ENSP00000291759	3.639537627	1.37E-06	133	0.267656658
P2RY8	ncbigene:286530|ensembl:ENSP00000370697	4.29747582	1.37E-06	19	0.747952952
FAM57A	ncbigene:79850|ensembl:ENSP00000312017	3.998112762	1.34E-06	74.33333333
FAM19A4	ncbigene:151647|ensembl:ENSP00000295569	4.364177872	1.30E-06	18.5
KIAA0226	ncbigene:9711|ensembl:ENSP00000296343	3.536270347	1.30E-06	130.2222222
C9orf41	ncbigene:138199|ensembl:ENSP00000366030	4.438016042	1.30E-06	27
ensembl:ENSP00000460885	ncbigene:79585|ensembl:ENSP00000460885	4.065168672	1.28E-06	152.5
AACT	ncbigene:12|ensembl:ENSP00000450540	3.767162067	1.26E-06	68.5
GIG25	hgnc:GIG25	3.767162067	1.26E-06	68.5
AMY2B	ncbigene:280|ensembl:ENSP00000354610	3.774003303	1.26E-06	48.66666667	3.73019099
AMY2A	ncbigene:279|ensembl:ENSP00000481450	3.774003303	1.26E-06	48.66666667	3.73135533
GBP6	ncbigene:163351|ensembl:ENSP00000359485	3.327022883	1.26E-06	124.2222222	1.691917096
GBP7	ncbigene:388646|ensembl:ENSP00000294671	3.327022883	1.26E-06	124.2222222	1.257111906
GBP4	ncbigene:115361|ensembl:ENSP00000359490	3.327022883	1.26E-06	124.2222222	1.695843925
GBP3	ncbigene:2635|ensembl:ENSP00000359512	3.32690493	1.26E-06	123.0615385	2.575772429
ZNF34	ncbigene:80778|ensembl:ENSP00000341528	3.935126209	1.23E-06	269	2.14826467
HIST1H2BG	hgnc:HIST1H2BG	3.342297712	1.22E-06	207.2777778
RIPPLY1	ncbigene:92129|ensembl:ENSP00000276173	4.121667846	1.20E-06	27.33333333	1.133110169
WISP1	ncbigene:8840|ensembl:ENSP00000250160	3.921148856	1.19E-06	68.75
TMSB10	ncbigene:9168|ensembl:ENSP00000233143	4.136765747	1.18E-06	18.5	4.948391608
ANKRD32	ncbigene:84250|ensembl:ENSP00000265140	3.692026421	1.17E-06	152.8461538
SRSF8	ncbigene:10929|ensembl:ENSP00000480140	3.902335456	1.16E-06	82.8	0.509086753
ensembl:ENSP00000442453	ensembl:ENSP00000442453	3.946921444	1.14E-06	58.66666667
TCL1B	ncbigene:9623|ensembl:ENSP00000343223	3.471986318	1.11E-06	144.125	-0.512681704
GAGE13	ncbigene:2576|ncbigene:2577|ensembl:ENSP00000483811	5.107572541	1.10E-06	10.6	0.004835135
CNTNAP4	ncbigene:85445|ensembl:ENSP00000479811	4.184536447	1.09E-06	45.33333333	3.224463584
GPR152	ncbigene:390212|ensembl:ENSP00000310255	4.583274357	1.08E-06	4.5	2.570693719
RTL1	ncbigene:388015|ensembl:ENSP00000435342	4.480596839	1.08E-06	8.666666667	2.074452585
FAM188A	ncbigene:80013|ensembl:ENSP00000277632	4.43819297	1.05E-06	12
AADAC	ncbigene:13|ensembl:ENSP00000232892	4.626975702	1.04E-06	16	1.554904098
LILRB3	ncbigene:102725035|ncbigene:107987462|ensembl:ENSP00000245620	3.64673272	1.04E-06	145.6428571	0.182480267
ensembl:ENSP00000478610	ensembl:ENSP00000478610	3.908881812	1.03E-06	37
ensembl:ENSP00000439065	ensembl:ENSP00000439065	3.906817646	1.03E-06	67.2
TCEB3C	ncbigene:101930165|ncbigene:105369241|ncbigene:162699|ncbigene:728929|ensembl:ENSP00000328232	3.375029488	1.02E-06	230.5820896
TCEB3CL2	ncbigene:100506888|ensembl:ENSP00000483981	3.375029488	1.02E-06	230.5820896
CST9	ncbigene:128822|ensembl:ENSP00000366170	4.750648738	1.00E-06	6.666666667	0.242170082
AKR1B15	ncbigene:441282|ensembl:ENSP00000389289	3.75353857	9.98E-07	63.5	2.057656744
ZNF493	ncbigene:284443|ensembl:ENSP00000376110	3.882283557	9.95E-07	251.5	-0.238267407
SQRDL	ncbigene:58472|ensembl:ENSP00000260324	4.194031611	9.95E-07	15
ARGFX	ncbigene:503582|ensembl:ENSP00000335578	5.01710309	9.89E-07	6.333333333	0.617221992
01-Mar	ncbigene:64757|ensembl:ENSP00000355877	4.053491389	9.66E-07	31.25
CMC4	ncbigene:100272147|ensembl:ENSP00000358496	3.714850201	9.54E-07	99.76470588	3.280595349
ensembl:ENSP00000351218	ensembl:ENSP00000351218	3.547593772	9.51E-07	292.5
ensembl:ENSP00000457718	ensembl:ENSP00000457718	4.007902807	9.27E-07	100.3571429
HIST1H2AB	ncbigene:3012|ncbigene:8335|ensembl:ENSP00000483842	3.618895966	9.27E-07	175.6875
ARL17A	hgnc:ARL17A	3.788393489	9.22E-07	62.375	1.620201465
LILRA6	uniprot:Q6PI73	3.755307856	9.21E-07	134.4166667	-0.126989175
LILRB5	ncbigene:10990|ensembl:ENSP00000406478	3.755307856	9.21E-07	134.4166667	0.090915755
LILRA5	ncbigene:353514|ensembl:ENSP00000404236	3.755307856	9.21E-07	134.4166667	0.065814655
ZNF44	ncbigene:51710|ensembl:ENSP00000348419	4.009672092	9.15E-07	27	0.353734592
HAVCR1	ncbigene:26762|ensembl:ENSP00000344844	3.579440906	9.14E-07	136.4285714	0.572721384
LST1	ncbigene:7940|ensembl:ENSP00000365261	4.346072187	9.07E-07	25.33333333	0.8769
C6orf15	ncbigene:29113|ensembl:ENSP00000259870	3.965793819	9.03E-07	63.25	0.691093306
INMT	ncbigene:11185|ensembl:ENSP00000013222	3.978591649	8.98E-07	40	1.123575871
RCSD1	ncbigene:92241|ensembl:ENSP00000356828	3.706652512	8.96E-07	112.375	1.756918686
TXNDC2	ncbigene:84203|ensembl:ENSP00000304908	4.086105213	8.82E-07	59.66666667	-0.086226621
C21orf59	ncbigene:56683|ensembl:ENSP00000290155	4.156109932	8.70E-07	22.36363636
EP400NL	uniprot:Q6ZTU2	3.708598726	8.67E-07	135.2727273
MDS2	ncbigene:259283|ensembl:ENSP00000363683	4.172446332	8.61E-07	24.5
TMEM5	ncbigene:10329|ensembl:ENSP00000261234	4.281729181	8.45E-07	23.71428571
FOXE3	ncbigene:2301|ensembl:ENSP00000334472	3.995576787	8.44E-07	47.33333333	3.326007261
SEC14L6	ncbigene:730005|ensembl:ENSP00000385695	4.448926634	8.42E-07	9
SLC20A2	ncbigene:6575|ensembl:ENSP00000340465	4.595010616	8.37E-07	7	3.953063532
LRRIQ1	ncbigene:84125|ensembl:ENSP00000376910	4.712845011	8.24E-07	5.666666667	2.01477527
TIMD4	ncbigene:91937|ensembl:ENSP00000274532	4.091531021	8.20E-07	43.33333333	0.852799659
COL22A1	ncbigene:169044|ensembl:ENSP00000303153	3.717681057	8.19E-07	72.43103448	3.586842515
ensembl:ENSP00000475594	ensembl:ENSP00000475594	4.415133286	8.12E-07	43
DAOA	ncbigene:267012|ensembl:ENSP00000483757	3.846720925	7.92E-07	55	-0.41382636
SELV	ncbigene:348303|ensembl:ENSP00000333956	4.025477707	7.89E-07	29.72727273
TAS2R43	ncbigene:259289|ensembl:ENSP00000431719	3.225760793	7.76E-07	285.76	0.740554604
TAS2R46	ncbigene:259292|ensembl:ENSP00000436450	3.225760793	7.76E-07	285.76	0.735195931
ensembl:ENSP00000485133	ncbigene:7332|ensembl:ENSP00000485133	3.32012267	7.67E-07	411.7407407
FAM57B	ncbigene:83723|ensembl:ENSP00000369863	4.382519462	7.57E-07	10
EFTUD1	ncbigene:79631|ensembl:ENSP00000268206	3.654340646	7.38E-07	261.75
C1orf27	ncbigene:54953|ensembl:ENSP00000287859	4.555732484	7.27E-07	6.333333333
TOMM6	ncbigene:100188893|ensembl:ENSP00000381859	3.644963435	7.11E-07	94.76190476	4.429351931
SERP2	ncbigene:387923|ensembl:ENSP00000368477	4.065876386	6.84E-07	98.25	5.643042857
H2AFB3	ncbigene:474381|ncbigene:83740|ensembl:ENSP00000482564	3.676102854	6.71E-07	185.7647059
PIFO	ncbigene:128344|ensembl:ENSP00000358753	3.926161831	6.67E-07	89	2.559975
PIGY	ncbigene:84992|ensembl:ENSP00000432688	4.264567115	6.62E-07	24.77777778	4.188
C11orf21	ncbigene:29125|ensembl:ENSP00000406541	5.604210899	6.61E-07	4	-0.615277372
MAGEB18	ncbigene:286514|ensembl:ENSP00000314543	4.062632696	6.55E-07	133	0.521792471
CCDC82	ncbigene:79780|ensembl:ENSP00000278520	4.357749469	6.53E-07	17	2.013457607
ensembl:ENSP00000344166	ensembl:ENSP00000344166	3.334807738	6.31E-07	383.8148148
SERPINB13	ncbigene:5275|ensembl:ENSP00000341584	3.728650625	6.05E-07	92.66666667	2.009121262
PTPLAD1	ncbigene:51495|ensembl:ENSP00000261875	4.272705827	6.03E-07	20.66666667
ZNF629	ncbigene:23361|ensembl:ENSP00000262525	4.233191791	6.00E-07	21.25	4.346689458
CCDC67	ncbigene:159989|ensembl:ENSP00000298050	4.108928993	5.89E-07	82.66666667
UGT3A1	ncbigene:133688|ensembl:ENSP00000274278	4.410945978	5.82E-07	21.5	1.2410625
CCL7	ncbigene:6354|ensembl:ENSP00000367832	3.466737438	5.81E-07	256.1212121	0.674897436
DSCR4	ncbigene:10281|ensembl:ENSP00000328676	4.802606747	5.77E-07	10.5
KIAA1731	ncbigene:85459|ensembl:ENSP00000316681	3.962903987	5.76E-07	82.625
TMEM55A	ncbigene:55529|ensembl:ENSP00000285419	3.622729417	5.76E-07	87.625
ensembl:ENSP00000480313	ncbigene:102724023|ensembl:ENSP00000480313	4.518872376	5.68E-07	10
C21orf33	ncbigene:102724023|ncbigene:8209|ensembl:ENSP00000291577	4.518872376	5.68E-07	10
CLIC6	ncbigene:54102|ensembl:ENSP00000290332	4.648678934	5.65E-07	11	1.48742446
RHOXF1	ncbigene:158800|ensembl:ENSP00000217999	4.37561925	5.65E-07	28	-0.31627866
C4orf32	ncbigene:132720|ensembl:ENSP00000310182	4.713729653	5.64E-07	10
PRG4	ncbigene:10216|ensembl:ENSP00000399679	4.327081859	5.58E-07	42	1.38809993
FAM103A1	ncbigene:83640|ensembl:ENSP00000307181	3.553078556	5.56E-07	146.5
MIXL1	ncbigene:83881|ensembl:ENSP00000442439	4.10680585	5.56E-07	19	1.928401697
KLRC4	ncbigene:8302|ensembl:ENSP00000310216	3.715911772	5.55E-07	116.3	1.79746856
C10orf12	uniprot:A0A1P0AZG4	4.098785091	5.51E-07	39.5
C9orf89	hgnc:C9orf89	4.133286152	5.47E-07	31
C22orf29	ncbigene:79680|ensembl:ENSP00000384924	3.664956358	5.34E-07	68.4
PRM1	ncbigene:5619|ensembl:ENSP00000310515	4.151214909	5.33E-07	20.16666667	1.635512195
LUZP4	ncbigene:51213|ensembl:ENSP00000360988	3.545647558	5.33E-07	204.3855422	-0.897424843
01-Mar	ncbigene:55016|ensembl:ENSP00000427223	3.676456711	5.14E-07	211.8571429
EPX	ncbigene:8288|ensembl:ENSP00000225371	3.946744515	5.13E-07	70	2.370572404
ensembl:ENSP00000463057	ncbigene:653598|ensembl:ENSP00000463057	4.140894079	5.06E-07	54.5
PPIAL4F	hgnc:PPIAL4F	4.140894079	5.06E-07	54.5
ensembl:ENSP00000464619	ncbigene:105371242|ensembl:ENSP00000464619	4.140894079	5.06E-07	54.5
ensembl:ENSP00000485638	ncbigene:728945|ncbigene:730262|ensembl:ENSP00000485638	4.140894079	5.06E-07	54.5
PPIAL4G	ncbigene:644591|ensembl:ENSP00000393845	4.140894079	5.06E-07	54.5	0.042498998
PPIAL4B	ncbigene:653505|ensembl:ENSP00000485206	4.140894079	5.06E-07	54.5
MKL2	ncbigene:57496|ensembl:ENSP00000339086	4.079263977	5.06E-07	24.25
IFNA13	ncbigene:3447|ensembl:ENSP00000480467	3.783793347	4.86E-07	64.9	0.28307279
ULBP1	ncbigene:80329|ensembl:ENSP00000229708	4.169792404	4.86E-07	26.33333333	-0.599388815
C12orf10	uniprot:Q9HB07	4.189608398	4.73E-07	67.66666667	3.68542019
ANTXRL	ncbigene:195977|ensembl:ENSP00000480615	4.70252418	4.68E-07	4	0.2155611
C5orf30	ncbigene:90355|ensembl:ENSP00000326110	4.431941496	4.66E-07	13.5	4.7115664
RPEL1	ncbigene:729020|ensembl:ENSP00000476672	4.118542109	4.59E-07	43.72727273	0.194109986
C7orf55	ncbigene:100996928|ncbigene:154791|ensembl:ENSP00000297534	4.377860344	4.58E-07	25.33333333
C10orf88	ncbigene:80007|ensembl:ENSP00000419126	4.490858693	4.55E-07	14	1.729553598
C19orf52	ncbigene:90580|ensembl:ENSP00000270502	3.947039396	4.39E-07	55.8
CD72	ncbigene:971|ensembl:ENSP00000379980	3.62160887	4.32E-07	101.6153846	0.699568345
GPR133	ncbigene:283383|ensembl:ENSP00000261654	4.71656051	4.31E-07	7.5
ICOSL	ncbigene:102723996|ncbigene:23308|ensembl:ENSP00000483732	3.688369899	4.24E-07	114.375
B7RP1	hgnc:B7RP1	3.688369899	4.24E-07	114.375
HFL3	ncbigene:3080|ensembl:ENSP00000356391	3.820358575	4.14E-07	102.2
TENC1	ncbigene:23371|ensembl:ENSP00000319756	3.919733428	4.12E-07	40.25
NUPL1	ncbigene:9818|ensembl:ENSP00000371155	3.829322954	4.10E-07	146.4615385
BTBD2	ncbigene:55643|ensembl:ENSP00000255608	3.700401038	4.04E-07	199.5	3.395211276
NPY5R	ncbigene:4889|ensembl:ENSP00000423917	3.229063458	3.99E-07	286.2079646	3.488039493
CLEC4A	ncbigene:50856|ensembl:ENSP00000229332	4.052016985	3.90E-07	43.25	1.063800813
FAM208B	ncbigene:54906|ensembl:ENSP00000328426	4.125383345	3.87E-07	62.5
C12orf55	ncbigene:144535|ensembl:ENSP00000431759	4.701934418	3.86E-07	8
CSHL1	ncbigene:1444|ensembl:ENSP00000309524	4.639124794	3.82E-07	10.5	3.50710089
MAGEE1	ncbigene:57692|ensembl:ENSP00000354912	4.428697806	3.79E-07	17.5	0.739410007
FAM104A	uniprot:J3KT52	3.786742156	3.74E-07	82.25	3.145734375
ZDHHC19	ncbigene:131540|ensembl:ENSP00000296326	5.063989148	3.73E-07	6	2.54372547
OOEP	ncbigene:441161|ensembl:ENSP00000359384	5.501002595	3.67E-07	3.75	0.745545455
MAP10	ncbigene:54627|ensembl:ENSP00000403208	4.590587403	3.56E-07	6.75	0.965064485
AMER2	ncbigene:219287|ensembl:ENSP00000426528	4.377447511	3.52E-07	25.33333333	3.010082673
ensembl:ENSP00000421799	ensembl:ENSP00000421799	4.152571361	3.51E-07	36.5
HIST1H2AE	hgnc:HIST1H2AE	3.620488323	3.50E-07	178.1929825
MAGEA6	ncbigene:4105|ensembl:ENSP00000480637	4.871019108	3.47E-07	9.5	0.001494204
REG1B	ncbigene:5968|ensembl:ENSP00000303206	4.6482661	3.45E-07	5.5	0.822616123
C20orf196	ncbigene:149840|ensembl:ENSP00000305875	5.138240151	3.42E-07	3.333333333
C6orf25	ncbigene:80739|ensembl:ENSP00000364964	3.562101911	3.42E-07	156.8888889
NOV	ncbigene:4856|ensembl:ENSP00000259526	3.569532909	3.39E-07	175.5
ensembl:ENSP00000359579	ensembl:ENSP00000359579	4.543642368	3.37E-07	19.92857143
ZFP42	ncbigene:132625|ensembl:ENSP00000317686	3.722340175	3.33E-07	117.2	1.033351121
ACBD7	ncbigene:414149|ensembl:ENSP00000367453	4.704883227	3.31E-07	7	2.820289753
LGALS9	ncbigene:3965|ensembl:ENSP00000378856	3.81858929	3.27E-07	80.5	1.801124101
IFNA5	ncbigene:3442|ensembl:ENSP00000484479	3.763151687	3.24E-07	64.18181818	0.320771777
ensembl:ENSP00000363654	ncbigene:11217|ncbigene:445815|ensembl:ENSP00000363654	3.875560274	3.21E-07	107.6666667
CCDC96	ncbigene:257236|ensembl:ENSP00000309285	5.493453645	3.19E-07	5.5	1.47657177
ensembl:ENSP00000485591	ensembl:ENSP00000485591	3.851792876	3.18E-07	120
TMEM194B	ncbigene:100131211|ensembl:ENSP00000386292	5.348844067	3.14E-07	2.5
C7orf60	ncbigene:154743|ensembl:ENSP00000297145	4.599315876	3.13E-07	14.5
PRH1	uniprot:A0A087WZY1	3.869426752	3.13E-07	46.8	-0.098054104
FLT3LG	ncbigene:2323|ensembl:ENSP00000469613	3.460839821	3.11E-07	183.625	2.570322011
RNASE6	ncbigene:6039|ensembl:ENSP00000302046	3.861464968	3.11E-07	73	1.019829322
GPR116	ncbigene:221395|ensembl:ENSP00000283296	4.306735079	2.98E-07	23
GPR114	ncbigene:221188|ensembl:ENSP00000342981	4.892132578	2.94E-07	6
CTXN3	ncbigene:613212|ensembl:ENSP00000368758	4.112644492	2.79E-07	80.5	3.95464
CSNK1A1L	ncbigene:122011|ensembl:ENSP00000369126	3.555260675	2.79E-07	156.875	0.472428291
PTPRU	ncbigene:10076|ensembl:ENSP00000334941	3.592415664	2.70E-07	211.6666667	4.844962988
FAM196B	ncbigene:100131897|ensembl:ENSP00000366582	4.817999528	2.68E-07	5.666666667
H2AFB2	hgnc:H2AFB2	3.682767162	2.68E-07	143.5128205
C1orf123	ncbigene:54987|ensembl:ENSP00000294360	3.8655933	2.63E-07	181.5
FRG2	ncbigene:448831|ensembl:ENSP00000424015	4.888535032	2.62E-07	11.66666667	0.003686916
TMEM30C	uniprot:A0ZSE6	5.000825666	2.61E-07	3.75
WBP2NL	ncbigene:164684|ensembl:ENSP00000332983	4.177518283	2.55E-07	41	1.092389937
ensembl:ENSP00000429240	ncbigene:23779|ensembl:ENSP00000429240	3.852795471	2.52E-07	111
SPANXC	ncbigene:64663|ncbigene:728712|ensembl:ENSP00000351884	4.77789573	2.46E-07	8.666666667	-0.822705298
CXorf67	ncbigene:340602|ensembl:ENSP00000342680	4.185008257	2.44E-07	29.66666667
TIAF1	ncbigene:9220|ensembl:ENSP00000352424	3.786801132	2.42E-07	79.66666667	1.373323864
SERPINB9	ncbigene:5272|ensembl:ENSP00000370074	3.811453173	2.25E-07	90.33333333	1.309309091
ensembl:ENSP00000429022	ncbigene:100533105|ncbigene:23678|ensembl:ENSP00000429022	3.610698278	2.19E-07	96.85714286
R3HCC1	ncbigene:203069|ensembl:ENSP00000265806	4.072245813	2.17E-07	47.25	2.562768087
C2orf16	ncbigene:84226|ensembl:ENSP00000386190	5.009731069	2.11E-07	3.666666667	0.56833999
ensembl:ENSP00000470059	ensembl:ENSP00000470059	3.771054494	2.09E-07	193.5
IGLL1	ncbigene:3543|ensembl:ENSP00000329312	3.990268931	2.08E-07	49.85714286	0.846030581
METTL12	ncbigene:751071|ensembl:ENSP00000431287	4.469096485	2.02E-07	49.6
FAM73B	ncbigene:84895|ensembl:ENSP00000351138	4.793052607	2.01E-07	7
ZNF57	ncbigene:126295|ensembl:ENSP00000303696	4.445270111	1.98E-07	11.33333333	0.175781473
RP1L1	uniprot:Q8IWN7	4.610875206	1.96E-07	8.333333333	0.30213666
TPSAB1	ncbigene:7177|ensembl:ENSP00000343577	4.096956829	1.90E-07	33.5	0.51360967
TSSK1B	ncbigene:83942|ensembl:ENSP00000375081	3.991507431	1.90E-07	67	2.264499097
S100G	ncbigene:795|ensembl:ENSP00000369547	4.226350554	1.88E-07	17.25	2.179048387
PAGE4	ncbigene:9506|ensembl:ENSP00000218068	4.346838877	1.85E-07	11	-0.098756923
CST9L	ncbigene:128821|ensembl:ENSP00000366178	4.848431234	1.80E-07	4.5	0.483372807
C1orf162	ncbigene:128346|ensembl:ENSP00000344218	4.001710309	1.76E-07	56.75	0.6968523
IL32	uniprot:F8W1V1	3.653691908	1.75E-07	161	-1.550402707
ensembl:ENSP00000450281	ensembl:ENSP00000450281	3.745340882	1.73E-07	94.15789474
DEFB106B	hgnc:DEFB106B	4.678461901	1.71E-07	15.18181818	1.313242718
ZSCAN18	ncbigene:65982|ensembl:ENSP00000470123	5.014861996	1.71E-07	14	0.684766217
MICB	ncbigene:4277|ensembl:ENSP00000252229	4.28314461	1.70E-07	41.375	-0.136077381
PCP4	ncbigene:5121|ensembl:ENSP00000329403	4.492745931	1.69E-07	9.5	4.978885572
TUBB8P12	uniprot:A6NNZ2	3.757313046	1.65E-07	74.06666667
MARVELD3	uniprot:J3KSM2	4.202406228	1.64E-07	29.33333333	2.399908867
ACSM6	ncbigene:142827|ensembl:ENSP00000340296	4.440787922	1.60E-07	29.5	0.60657586
SNURF	ncbigene:8926|ensembl:ENSP00000463201	3.657584336	1.58E-07	218	3.990109649
C11orf57	ncbigene:55216|ensembl:ENSP00000376767	4.522882755	1.52E-07	7.666666667
BLID	ncbigene:414899|ensembl:ENSP00000453153	3.88918377	1.49E-07	64	0.151549849
BOD1L1	ncbigene:259282|ensembl:ENSP00000040738	4.107336636	1.48E-07	54.75	1.926379266
DHRS12	ncbigene:79758|ensembl:ENSP00000411565	6.010084926	1.48E-07	5	0.61156338
QTRTD1	ncbigene:79691|ensembl:ENSP00000420682	4.407230479	1.48E-07	43
C1orf86	uniprot:F6S8H2	3.375088464	1.41E-07	230.8108108
ZNF469	uniprot:Q96JG9	4.339054022	1.40E-07	53.66666667	0.515072055
MRGPRD	ncbigene:116512|ensembl:ENSP00000310631	4.086871904	1.39E-07	84	0.209849485
ensembl:ENSP00000447121	ncbigene:100529261|ensembl:ENSP00000447121	4.06104034	1.39E-07	33.66666667
ensembl:ENSP00000432614	ncbigene:100532726|ensembl:ENSP00000432614	3.79346544	1.37E-07	101.1282051
DEFA6	ncbigene:1671|ensembl:ENSP00000297436	4.168318	1.35E-07	40.25	-0.026961415
PQLC3	ncbigene:130814|ensembl:ENSP00000295083	4.129334749	1.32E-07	54.25
GSG2	ncbigene:83903|ensembl:ENSP00000325290	3.598785091	1.32E-07	246.3571429
USP17L22	ncbigene:100287513|ensembl:ENSP00000423115	3.814755839	1.29E-07	41.14285714
USP17L21	ncbigene:100287478|ensembl:ENSP00000422216	3.814755839	1.29E-07	41.14285714
USP17L3	ncbigene:645836|ensembl:ENSP00000485323	3.814755839	1.29E-07	41.14285714	-0.047451472
USP17L19	ncbigene:100287404|ensembl:ENSP00000425582	3.814755839	1.29E-07	41.14285714
USP17L8	ncbigene:392188|ensembl:ENSP00000485306	3.814755839	1.29E-07	41.14285714	-0.057680651
USP17L20	ncbigene:100287441|ensembl:ENSP00000427264	3.814755839	1.29E-07	41.14285714
[truncated: 14,958 more rows]
